# Supplementary material for: Transmembrane protein GRINA modulates aerobic glycolysis and promotes tumor progression in gastric cancer
Source: J Exp Clin Cancer Res. 2018 Dec 12;37:308. doi: 10.1186/s13046-018-0974-1 (PMC6292005; doi:10.1186/s13046-018-0974-1)
Supplement: Supplementary file 10 — Table S7. Transcription factors predicted from JASPAR database that probably regulate GRINA expression. (XLS 169 kb) [file 13046_2018_974_MOESM10_ESM.xls]

## Sheet: Sheet1
Table S7. Transcription factors predicted from JASPAR database that probably regulate GRINA expression
Model ID	Model name	Score	Relative score	Start	End	Strand	predicted site sequence
MA0812.1	TFAP2B(var.2)	9.980	0.901511835637275	1161	1171	1	GGCCTGCGGCG
MA0071.1	RORA	9.973	0.878739456747335	496	505	-1	ATCAAGGTAA
MA0079.3	SP1	9.964	0.906499208431214	992	1002	1	CTCCCACCCCG
MA0059.1	MYC	9.956	0.85023456162066	660	670	-1	GGCCTCGTGGT
MA0893.1	GSX2	9.951	0.955383870264253	651	660	1	GGCAATTAAA
MA0811.1	TFAP2B	9.951	0.900616867004125	853	864	1	TGCCTCCAGGGG
MA0736.1	GLIS2	9.949	0.84888105512811	1253	1266	1	GCCCCCACGCGGAT
MA0524.2	TFAP2C	9.941	0.897991226254389	853	864	1	TGCCTCCAGGGG
MA0076.2	ELK4	9.941	0.895379604288941	968	978	-1	GGGCTTCCGCG
MA0145.3	TFCP2	9.939	0.889754170122907	440	449	-1	AATCCAGTTA
MA0701.1	LHX9	9.923	0.975228775495413	652	659	1	GCAATTAA
MA0498.2	MEIS1	9.918	0.991422841417227	635	641	1	CTGACAG
MA0662.1	MIXL1	9.879	0.96396098638361	651	660	1	GGCAATTAAA
MA0102.3	CEBPA	9.862	0.91613706589811	806	816	1	ATTTCTTAACT
MA0472.2	EGR2	9.811	0.883148741798487	1239	1249	1	CCGCCCCCGCC
MA0472.2	EGR2	9.811	0.883148741798487	1245	1255	1	CCGCCCCCGCC
MA0903.1	HOXB3	9.803	0.962670878431508	651	660	1	GGCAATTAAA
MA0630.1	SHOX	9.800	0.96811333229983	652	659	-1	TTAATTGC
MA0889.1	GBX1	9.787	0.925422190547822	651	660	1	GGCAATTAAA
MA0511.2	RUNX2	9.772	0.906326451082391	658	666	1	AAACCACGA
MA0753.1	ZNF740	9.759	0.874752201396008	1251	1260	1	CCGCCCCCAC
MA0708.1	MSX2	9.744	0.934037008640526	407	414	-1	ACAATTAT
MA0003.3	TFAP2A	9.743	0.908402019506898	1161	1171	1	GGCCTGCGGCG
MA0131.2	HINFP	9.735	0.865285367260213	1141	1152	-1	CGGTGTCCGCTG
MA0717.1	RAX2	9.733	0.966229697759	652	659	1	GCAATTAA
MA0747.1	SP8	9.726	0.862812497602051	43	54	1	AACACGCACCCC
MA0875.1	BARX1	9.726	0.96884848037709	407	414	-1	ACAATTAT
MA0470.1	E2F4	9.700	0.898420163803388	1240	1250	-1	GGGCGGGGGCG
MA0470.1	E2F4	9.700	0.898420163803388	1246	1256	-1	GGGCGGGGGCG
MA0516.1	SP2	9.677	0.8553611218212	1009	1023	1	GCCCGGCCCCGCCCC
MA0699.1	LBX2	9.673	0.939906061175889	651	660	1	GGCAATTAAA
MA0751.1	ZIC4	9.670	0.860514687522359	1253	1267	1	GCCCCCACGCGGATC
MA0703.1	LMX1B	9.653	0.961020519233843	652	659	1	GCAATTAA
MA0806.1	TBX4	9.638	0.922927025025069	22	29	-1	TGGTGTGA
MA0697.1	ZIC3	9.637	0.814213406593555	1018	1032	1	CGCCCCCTGCCCCGC
MA0136.2	ELF5	9.609	0.899446992489012	194	204	1	AGCAGGATGTA
MA0807.1	TBX5	9.595	0.921157619931637	22	29	-1	TGGTGTGA
MA0659.1	MAFG	9.592	0.801592854338153	629	649	-1	CATTTGCTCTGTCAGCCCAAA
MA0471.1	E2F6	9.541	0.901787505299135	954	964	1	CAGCGGGAGGG
MA0638.1	CREB3	9.540	0.833970157089035	1029	1042	1	CCGCCCCGTCACAA
MA0003.3	TFAP2A	9.455	0.903874670810282	49	59	1	CACCCCAGGCT
MA0131.2	HINFP	9.449	0.860166457312154	313	324	-1	TAACGTCCTCAC
MA0139.1	CTCF	9.443	0.81253892036588	852	870	1	CTGCCTCCAGGGGTCTTCA
MA0740.1	KLF14	9.443	0.857082483461459	1025	1038	1	TGCCCCGCCCCGTC
MA0734.1	GLI2	9.441	0.837612386408967	1278	1289	-1	GCGGCCACGCTC
MA0162.2	EGR1	9.423	0.881092468306105	1008	1021	1	CGCCCGGCCCCGCC
MA0721.1	UNCX	9.418	0.956471199999913	652	659	1	GCAATTAA
MA0706.1	MEOX2	9.399	0.931049088333094	651	660	1	GGCAATTAAA
MA0907.1	HOXC13	9.397	0.866502401787201	550	560	1	GCCCGTAAATA
MA0902.1	HOXB2	9.394	0.956008573404911	651	660	1	GGCAATTAAA
MA0842.1	NRL	9.366	0.905924273752943	779	789	-1	GATTTGCTGAA
MA0470.1	E2F4	9.345	0.892798371231889	1234	1244	-1	GGGCGGCAGGC
MA0644.1	ESX1	9.341	0.933075578571175	651	660	1	GGCAATTAAA
MA0747.1	SP8	9.337	0.855583209552534	955	966	-1	ACCCCTCCCGCT
MA0031.1	FOXD1	9.335	0.893222483919019	554	561	1	GTAAATAT
MA0595.1	SREBF1	9.331	0.873776537745681	475	484	-1	ATCAGCTCAG
MA0145.3	TFCP2	9.320	0.878110158738596	440	449	1	TAACTGGATT
MA0820.1	FIGLA	9.311	0.902610896768551	157	166	-1	CCCACCTGCC
MA0820.1	FIGLA	9.311	0.902610896768551	981	990	1	CCCACCTGCC
MA0747.1	SP8	9.303	0.854951343759003	1242	1253	1	CCCCCGCCCCCG
MA0723.1	VAX2	9.298	0.942783077811697	652	659	-1	TTAATTGC
MA0057.1	MZF1(var.2)	9.283	0.914726884245452	58	67	-1	TGAGGGGAAG
MA0846.1	FOXC2	9.271	0.880139593226557	355	366	1	TGTGAAAACAAG
MA0107.1	RELA	9.268	0.842954421179912	783	792	-1	CGGGATTTGC
MA0839.1	CREB3L1	9.254	0.811082320190141	1029	1042	1	CCGCCCCGTCACAA
MA0886.1	EMX2	9.240	0.926906510559211	651	660	1	GGCAATTAAA
MA0733.1	EGR4	9.238	0.820193846233299	1099	1114	-1	GCCCGCACCCGCACCC
MA0800.1	EOMES	9.231	0.857635550109211	351	363	1	CTAGTGTGAAAAC
MA0747.1	SP8	9.220	0.853408847851265	885	896	1	ACCCCACCCCTC
MA0666.1	MSX1	9.201	0.937852837918142	407	414	-1	ACAATTAT
MA0654.1	ISX	9.178	0.937528473264206	407	414	-1	ACAATTAT
MA0471.1	E2F6	9.177	0.896417141780869	1234	1244	-1	GGGCGGCAGGC
MA0691.1	TFAP4	9.141	0.877069346784177	1077	1086	1	CCCAGCTGAG
MA0101.1	REL	9.136	0.882665290390134	971	980	-1	CGGGGCTTCC
MA0849.1	FOXO6	9.118	0.929547867957737	554	560	1	GTAAATA
MA0650.1	HOXA13	9.118	0.874926264257821	652	661	1	GCAATTAAAC
MA0719.1	RHOXF1	9.118	0.981143858090073	687	694	-1	CTAATCCT
MA0162.2	EGR1	9.107	0.877708372950085	988	1001	1	GCCCCTCCCACCCC
MA0084.1	SRY	9.093	0.913994286449176	447	455	-1	ACAAACAAT
MA0740.1	KLF14	9.092	0.852505117516367	1247	1260	1	GCCCCCGCCCCCAC
MA0056.1	MZF1	9.085	0.999987358791193	286	291	-1	TGGGGA
MA0497.1	MEF2C	9.056	0.854722521577376	585	599	1	ATTAAAAAAATAAAA
MA0513.1	SMAD2::SMAD3::SMAD4	9.050	0.832580579827968	185	197	1	AAGGCTGGCAGCA
MA0715.1	PROP1	9.046	0.840185846237168	502	512	-1	TAATCACATCA
MA0722.1	VAX1	9.046	0.939679382234231	652	659	-1	TTAATTGC
MA0098.3	ETS1	9.028	0.887225570394006	195	204	1	GCAGGATGTA
MA0702.1	LMX1A	9.025	0.909977031157288	652	659	1	GCAATTAA
MA0803.1	TBX15	9.024	0.890819857625027	22	29	-1	TGGTGTGA
MA0131.2	HINFP	9.016	0.852416499243937	967	978	-1	GGGCTTCCGCGG
MA0162.2	EGR1	9.002	0.876583910885585	1026	1039	1	GCCCCGCCCCGTCA
MA0618.1	LBX1	8.973	0.914602662742736	439	446	1	ATAACTGG
MA0661.1	MEOX1	8.972	0.911851227135899	651	660	1	GGCAATTAAA
MA0057.1	MZF1(var.2)	8.961	0.904541221378574	986	995	-1	GGAGGGGCAG
MA0688.1	TBX2	8.958	0.870313614520867	351	361	1	CTAGTGTGAAA
MA0612.1	EMX1	8.934	0.914141979608486	651	660	-1	TTTAATTGCC
MA0850.1	FOXP3	8.923	0.941541067990001	554	560	1	GTAAATA
MA0130.1	ZNF354C	8.916	1.00000952166629	575	580	1	ATCCAC
MA0081.1	SPIB	8.912	0.946787063466001	59	65	-1	AGGGGAA
MA0498.2	MEIS1	8.910	0.970076328277345	213	219	-1	CTGACAC
MA0442.1	SOX10	8.910	1.00000919071376	384	389	-1	CTTTGT
MA0684.1	RUNX3	8.904	0.880849996981052	394	403	-1	TGACCACAGT
MA0596.1	SREBF2	8.893	0.850066862908277	630	639	1	TTGGGCTGAC
MA0725.1	VSX1	8.886	0.921218225517794	652	659	-1	TTAATTGC
MA0155.1	INSM1	8.882	0.830356084278331	1030	1041	-1	TGTGACGGGGCG
MA0748.1	YY2	8.882	0.847678509503415	1117	1127	1	ATCGGCCATCA
MA0506.1	NRF1	8.876	0.886604007011454	1112	1122	-1	GCCGATGCGCC
MA0764.1	ETV4	8.842	0.88490187774316	195	204	1	GCAGGATGTA
MA0003.3	TFAP2A	8.840	0.894206894947717	997	1007	1	ACCCCGAAGCT
MA0642.1	EN2	8.829	0.918790095989978	651	660	1	GGCAATTAAA
MA0618.1	LBX1	8.825	0.911442535111759	652	659	-1	TTAATTGC
MA0794.1	PROX1	8.821	0.855893324634893	363	374	1	CAAGACATCGTA
MA0716.1	PRRX1	8.820	0.930580090685061	407	414	-1	ACAATTAT
MA0014.2	PAX5	8.820	0.830604365989402	975	993	-1	AGGGGCAGGTGGGCGGGGC
MA0847.1	FOXD2	8.810	0.940950770054418	358	364	1	GAAAACA
MA0597.1	THAP1	8.800	0.936956313918633	153	161	-1	CTGCCCTCC
MA0774.1	MEIS2	8.798	0.900107363981659	635	642	1	CTGACAGA
MA0618.1	LBX1	8.779	0.910460333280509	811	818	1	TTAACTAC
MA0848.1	FOXO4	8.778	0.923125089461308	358	364	1	GAAAACA
MA0511.2	RUNX2	8.778	0.888004327145063	395	403	-1	TGACCACAG
MA0099.2	FOS::JUN	8.773	0.930976272043022	212	218	-1	TGACACA
MA0595.1	SREBF1	8.770	0.861457696011052	21	30	1	TTCACACCAC
MA0767.1	GCM2	8.766	0.873270097789211	787	796	-1	AATGCGGGAT
MA0155.1	INSM1	8.736	0.827295256681552	297	308	-1	TGCGAGGGGCTG
MA0130.1	ZNF354C	8.723	0.991562152875337	13	18	-1	CTCCAC
MA0506.1	NRF1	8.711	0.884566288561209	1069	1079	-1	GGGCCTGCGCC
MA0634.1	ALX3	8.695	0.9039904858455	651	660	1	GGCAATTAAA
MA0753.1	ZNF740	8.688	0.855009637001513	1242	1251	1	CCCCCGCCCC
MA0753.1	ZNF740	8.688	0.855009637001513	1248	1257	1	CCCCCGCCCC
MA0099.2	FOS::JUN	8.680	0.927581619848978	216	222	-1	TGACTGA
MA0900.1	HOXA2	8.673	0.927070152256542	651	660	1	GGCAATTAAA
MA0470.1	E2F4	8.669	0.882093211292921	178	188	1	GGGTGGGAAGG
MA0892.1	GSX1	8.644	0.929520639075715	651	660	1	GGCAATTAAA
MA0610.1	DMRT3	8.643	0.855109415259614	451	461	1	TTTGTAACACG
MA0714.1	PITX3	8.637	0.904231312939954	783	791	1	GCAAATCCC
MA0831.1	TFE3	8.626	0.891107145180765	660	669	1	ACCACGAGGC
MA0873.1	HOXD12	8.624	0.868978765177129	550	560	1	GCCCGTAAATA
MA0162.2	EGR1	8.590	0.872171735927736	1102	1115	-1	CGCCCGCACCCGCA
MA0894.1	HESX1	8.589	0.906673128528625	406	415	1	AATAATTGTA
MA0508.1	PRDM1	8.575	0.820234997462037	725	739	1	AAGAAGTGAACGTCG
MA0824.1	ID4	8.574	0.889658839092081	561	570	1	TACACCTACT
MA0504.1	NR2C2	8.573	0.828964872976669	883	897	-1	CGAGGGGTGGGGTCG
MA0048.2	NHLH1	8.553	0.867402953981287	157	166	-1	CCCACCTGCC
MA0048.2	NHLH1	8.553	0.867402953981287	981	990	1	CCCACCTGCC
MA0160.1	NR4A2	8.550	0.891602334496081	462	469	1	AAGGACAA
MA0506.1	NRF1	8.526	0.882281573935176	1063	1073	-1	GCGCCTGCGGC
MA0056.1	MZF1	8.510	0.973751908405084	1188	1193	-1	CGGGGA
MA0057.1	MZF1(var.2)	8.467	0.888914769651127	888	897	-1	CGAGGGGTGG
MA0808.1	TEAD3	8.465	0.929442090067713	520	527	-1	GCATGCCA
MA0516.1	SP2	8.457	0.838804835130892	1008	1022	1	CGCCCGGCCCCGCCC
MA0850.1	FOXP3	8.450	0.929640524010882	449	455	-1	ACAAACA
MA0033.2	FOXL1	8.442	0.930154311903734	449	455	-1	ACAAACA
MA0523.1	TCF7L2	8.433	0.858982484631351	379	392	1	TTAGTACAAAGGGT
MA0084.1	SRY	8.430	0.891797372160358	358	366	1	GAAAACAAG
MA0909.1	HOXD13	8.430	0.876938410208227	741	750	-1	GCCTTAAAAC
MA0888.1	EVX2	8.427	0.918305902134106	651	660	1	GGCAATTAAA
MA0814.1	TFAP2C(var.2)	8.422	0.883159654288964	49	59	1	CACCCCAGGCT
MA0101.1	REL	8.421	0.860738392322019	783	792	-1	CGGGATTTGC
MA0132.2	PDX1	8.417	0.932904144427671	407	414	-1	ACAATTAT
MA0876.1	BSX	8.413	0.944315309476121	407	414	-1	ACAATTAT
MA0733.1	EGR4	8.412	0.807881464895279	989	1004	1	CCCCTCCCACCCCGAA
MA0801.1	MGA	8.407	0.896877885512956	352	359	1	TAGTGTGA
MA0161.1	NFIC	8.396	0.956410612600329	189	194	1	CTGGCA
MA0161.1	NFIC	8.396	0.956410612600329	620	625	1	CTGGCA
MA0686.1	SPDEF	8.391	0.866908848925164	1259	1269	1	ACGCGGATCTT
MA0059.1	MAX::MYC	8.378	0.810333866417898	26	36	-1	ATGCGCGTGGT
MA0761.1	ETV1	8.374	0.873880836086359	195	204	1	GCAGGATGTA
MA0630.1	SHOX	8.367	0.921936743260067	407	414	1	ATAATTGT
MA0701.1	LHX9	8.349	0.932174423606234	407	414	-1	ACAATTAT
MA0845.1	FOXB1	8.346	0.855880601692696	355	365	1	TGTGAAAACAA
MA0131.2	HINFP	8.341	0.840335155835055	1259	1270	-1	CAAGATCCGCGT
MA0718.1	RAX	8.340	0.897217011954761	406	415	-1	TACAATTATT
MA0048.2	NHLH1	8.336	0.863732058415084	1077	1086	-1	CTCAGCTGGG
MA0671.1	NFIX	8.305	0.947801437157519	188	196	-1	GCTGCCAGC
MA0707.1	MNX1	8.305	0.901448472020222	406	415	-1	TACAATTATT
MA0847.1	FOXD2	8.302	0.930177100692112	449	455	-1	ACAAACA
MA0107.1	RELA	8.299	0.817597326439562	971	980	-1	CGGGGCTTCC
MA0675.1	NKX6-2	8.283	0.92970061183657	407	414	-1	ACAATTAT
MA0726.1	VSX2	8.281	0.892207137895526	652	659	-1	TTAATTGC
MA0733.1	EGR4	8.276	0.805854244723401	976	991	1	CCCCGCCCACCTGCCC
MA0765.1	ETV5	8.270	0.893206786521325	195	204	1	GCAGGATGTA
MA0901.1	HOXB13	8.270	0.868815019349594	591	600	1	AAAATAAAAA
MA0700.1	LHX2	8.269	0.903815651167207	651	660	1	GGCAATTAAA
MA0056.1	MZF1	8.252	0.961980175884013	227	232	-1	GGGGGA
MA0101.1	REL	8.247	0.855402336008939	485	494	-1	TGGGGTATCC
MA0027.2	EN1	8.242	0.921261206154669	407	414	-1	ACAATTAT
MA0753.1	ZNF740	8.237	0.846696008110834	1015	1024	1	CCCCGCCCCC
MA0753.1	ZNF740	8.237	0.846696008110834	1243	1252	1	CCCCGCCCCC
MA0753.1	ZNF740	8.237	0.846696008110834	1249	1258	1	CCCCGCCCCC
MA0650.1	HOXA13	8.229	0.856202982908724	741	750	-1	GCCTTAAAAC
MA0741.1	KLF16	8.225	0.852368156079144	43	53	1	AACACGCACCC
MA0713.1	PHOX2A	8.194	0.850412115380377	440	450	-1	CAATCCAGTTA
MA0794.1	PROX1	8.188	0.847895025114384	363	374	-1	TACGATGTCTTG
MA0878.1	CDX1	8.185	0.894848022413889	591	599	1	AAAATAAAA
MA0635.1	BARHL2	8.175	0.922677923289751	80	89	1	GCTAAACACT
MA0812.1	TFAP2B(var.2)	8.169	0.874056236675495	49	59	1	CACCCCAGGCT
MA0032.2	FOXC1	8.156	0.876646590919071	531	541	1	TATCAAAACAT
MA0501.1	MAF::NFE2	8.136	0.805899933036625	635	649	1	CTGACAGAGCAAATG
MA0887.1	EVX1	8.130	0.909937878649804	651	660	1	GGCAATTAAA
MA0824.1	ID4	8.123	0.881012532323295	102	111	-1	TGCACCTATG
MA0596.1	SREBF2	8.118	0.831967426186535	501	510	1	TTGATGTGAT
MA0747.1	SP8	8.115	0.832873209561506	1241	1252	1	GCCCCCGCCCCC
MA0747.1	SP8	8.115	0.832873209561506	1247	1258	1	GCCCCCGCCCCC
MA0890.1	GBX2	8.113	0.90255101997204	406	415	-1	TACAATTATT
MA0465.1	CDX2	8.108	0.874797192261448	650	660	1	GGGCAATTAAA
MA0031.1	FOXD1	8.102	0.851741248479231	358	365	1	GAAAACAA
MA0635.1	BARHL2	8.099	0.921263166705897	491	500	-1	GGTAAATGGG
MA0644.1	ESX1	8.090	0.900914558216091	406	415	-1	TACAATTATT
MA0717.1	RAX2	8.083	0.918192117610371	407	414	-1	ACAATTAT
MA0259.1	x	8.082	0.907011188250927	27	34	-1	GCGCGTGG
MA0645.1	ETV6	8.082	0.88644727804497	968	977	1	CGCGGAAGCC
MA0850.1	FOXP3	8.081	0.920356590124422	358	364	1	GAAAACA
MA0671.1	NFIX	8.080	0.942504363164364	619	627	-1	TCTGCCAGG
MA0750.1	ZBTB7A	8.057	0.807891780299554	1172	1183	1	CCCGGCCACCGG
MA0157.2	FOXO3	8.053	0.869492139763518	554	561	1	GTAAATAT
MA0842.1	NRL	8.044	0.877482032848311	629	639	1	TTTGGGCTGAC
MA0814.1	TFAP2C(var.2)	8.037	0.87698502082739	997	1007	1	ACCCCGAAGCT
MA0634.1	ALX3	8.031	0.886372741674198	406	415	-1	TACAATTATT
MA0090.2	TEAD1	8.015	0.888348047250191	537	546	1	AACATCCCAT
MA0597.1	THAP1	8.007	0.912686697661696	187	195	-1	CTGCCAGCC
MA0157.2	FOXO3	8.005	0.868524101802238	358	365	1	GAAAACAA
MA0077.1	SOX9	8.000	0.856658542461653	445	453	1	GGATTGTTT
MA0719.1	RHOXF1	7.999	0.959575464750706	512	519	1	ATTATCCA
MA0495.1	MAFF	7.997	0.823783330167704	627	644	-1	GCTCTGTCAGCCCAAACT
MA0810.1	TFAP2A(var.2)	7.994	0.880436731956266	1160	1171	-1	CGCCGCAGGCCG
MA0724.1	VENTX	7.991	0.901056403816977	651	659	1	GGCAATTAA
MA0765.1	ETV5	7.984	0.887091494103467	968	977	1	CGCGGAAGCC
MA0003.3	TFAP2A	7.982	0.880719168622382	890	900	1	ACCCCTCGGCA
MA0058.3	MAX	7.972	0.882679979795187	26	35	1	ACCACGCGCA
MA0781.1	PAX9	7.970	0.828762178889226	1271	1287	-1	GGCCACGCTCGGATGCG
MA0161.1	NFIC	7.969	0.942108849322429	835	840	1	TTGGCC
MA0610.1	DMRT3	7.963	0.840891915738213	544	554	1	CATGTAGCCCG
MA0162.2	EGR1	7.955	0.86537141772814	879	892	1	CGCCCGACCCCACC
MA0691.1	TFAP4	7.940	0.857719270925647	1077	1086	-1	CTCAGCTGGG
MA0056.1	MZF1	7.939	0.947698965499922	60	65	-1	AGGGGA
MA0687.1	SPIC	7.933	0.802016828647887	733	746	-1	TAAAACCCGACGTT
MA0162.2	EGR1	7.932	0.865125106990202	1096	1109	-1	CACCCGCACCCGCT
MA0753.1	ZNF740	7.928	0.840999974125868	1241	1250	1	GCCCCCGCCC
MA0753.1	ZNF740	7.928	0.840999974125868	1247	1256	1	GCCCCCGCCC
MA0849.1	FOXO6	7.907	0.908816591624125	358	364	1	GAAAACA
MA0894.1	HESX1	7.905	0.893532136261039	830	839	1	TCAAATTGGC
MA0740.1	KLF14	7.903	0.836999453388977	987	1000	1	TGCCCCTCCCACCC
MA0156.2	FEV	7.895	0.874180627756915	195	204	1	GCAGGATGTA
MA0595.1	SREBF1	7.895	0.842243816300178	630	639	-1	GTCAGCCCAA
MA0152.1	NFATC2	7.886	0.871882305398015	513	519	1	TTATCCA
MA0647.1	GRHL1	7.879	0.830710683389776	439	450	1	ATAACTGGATTG
MA0719.1	RHOXF1	7.879	0.95726250031753	784	791	1	CAAATCCC
MA0031.1	FOXD1	7.864	0.843734327121024	81	88	1	CTAAACAC
MA0884.1	DUXA	7.860	0.83500343743624	501	513	-1	ATAATCACATCAA
MA0597.1	THAP1	7.852	0.907942951735057	1108	1116	-1	GCGCCCGCA
MA0504.1	NR2C2	7.850	0.819721531116376	146	160	1	AAGGGCGGGAGGGCA
MA0095.2	YY1	7.840	0.838625677731295	467	478	1	CAAAATGCCTGA
MA0712.1	OTX2	7.832	0.909158136035171	582	589	-1	TTAATTCT
MA0258.2	ESR2	7.828	0.83318186379778	389	403	1	GGGTGACTGTGGTCA
MA0107.1	RELA	7.822	0.805115041412578	485	494	-1	TGGGGTATCC
MA0504.1	NR2C2	7.819	0.819325205255147	1208	1222	-1	GCGGGTCAGAGGCGC
MA0808.1	TEAD3	7.816	0.919395121428538	522	529	1	GCATGCCT
MA0635.1	BARHL2	7.816	0.915995059952863	791	800	-1	CCTAAATGCG
MA0259.1	ARNT::HIF1A	7.809	0.898866930916758	44	51	-1	GTGCGTGT
MA0823.1	HEY1	7.806	0.855676427370886	26	35	1	ACCACGCGCA
MA0745.1	SNAI2	7.794	0.903511133836902	562	570	-1	AGTAGGTGT
MA0753.1	ZNF740	7.794	0.838529849355688	887	896	1	CCCACCCCTC
MA0685.1	SP4	7.794	0.830736518131001	1023	1039	1	CCTGCCCCGCCCCGTCA
MA0684.1	RUNX3	7.788	0.861397447795874	658	667	1	AAACCACGAG
MA0465.1	CDX2	7.785	0.869940425062886	742	752	-1	CGGCCTTAAAA
MA0753.1	ZNF740	7.784	0.838345511686272	225	234	1	GCTCCCCCAA
MA0136.2	ELF5	7.773	0.865223457469178	967	977	1	CCGCGGAAGCC
MA0805.1	TBX1	7.769	0.872778074208154	352	359	1	TAGTGTGA
MA0899.1	HOXA10	7.766	0.865266469495168	741	751	-1	GGCCTTAAAAC
MA0810.1	TFAP2A(var.2)	7.754	0.876711793933402	889	900	1	CACCCCTCGGCA
MA0528.1	ZNF263	7.749	0.819445960994223	944	964	1	CAAGGCGGCGCAGCGGGAGGG
MA0740.1	KLF14	7.740	0.834873782024162	42	55	1	AAACACGCACCCCA
MA0472.2	EGR2	7.738	0.853853633403794	1102	1112	-1	CCGCACCCGCA
MA0887.1	EVX1	7.730	0.900835483790016	508	517	1	GATTATTATC
MA0721.1	UNCX	7.710	0.906202778538354	407	414	-1	ACAATTAT
MA0695.1	ZBTB7C	7.708	0.827662082069885	978	989	1	CCGCCCACCTGC
MA0888.1	EVX2	7.695	0.902519263607015	505	514	1	TGTGATTATT
MA0516.1	SP2	7.692	0.828423229132461	879	893	1	CGCCCGACCCCACCC
MA0470.1	E2F4	7.678	0.866399700198961	990	1000	-1	GGGTGGGAGGG
MA0155.1	INSM1	7.675	0.805051845173455	1252	1263	-1	CGCGTGGGGGCG
MA0105.4	NFKB1	7.674	0.849955238333036	1181	1193	-1	CGGGGACTCACCG
MA0685.1	SP4	7.671	0.829530961519479	1245	1261	1	CCGCCCCCGCCCCCACG
MA0760.1	ERF	7.670	0.832277073855993	195	204	1	GCAGGATGTA
MA0718.1	RAX	7.668	0.882390901145046	830	839	-1	GCCAATTTGA
MA0637.1	CENPB	7.663	0.843097950663117	542	556	1	CCCATGTAGCCCGTA
MA0516.1	SP2	7.663	0.828029678055396	1020	1034	1	CCCCCTGCCCCGCCC
MA0516.1	SP2	7.661	0.828002536601805	992	1006	1	CTCCCACCCCGAAGC
MA0674.1	NKX6-1	7.648	0.903270571956269	407	414	-1	ACAATTAT
MA0812.1	TFAP2B(var.2)	7.616	0.86567250049335	890	900	1	ACCCCTCGGCA
MA0474.2	ERG	7.613	0.870229951861131	195	204	1	GCAGGATGTA
MA0814.1	TFAP2C(var.2)	7.604	0.870040562934244	292	302	-1	GGGCTGAGGCT
MA0717.1	RAX2	7.601	0.904159321469984	831	838	-1	CCAATTTG
MA0748.1	YY2	7.593	0.819966635731434	487	497	1	ATACCCCATTT
MA0650.1	HOXA13	7.592	0.842787088398742	591	600	1	AAAATAAAAA
MA0702.1	LMX1A	7.590	0.87086591938278	652	659	-1	TTAATTGC
MA0465.1	CDX2	7.585	0.866933138871827	589	599	1	AAAAAATAAAA
MA0707.1	MNX1	7.584	0.884924988982704	508	517	-1	GATAATAATC
MA0901.1	HOXB13	7.575	0.857008718671845	741	750	-1	GCCTTAAAAC
MA0597.1	THAP1	7.575	0.899465418691966	769	777	-1	CTGCCCGGG
MA0706.1	MEOX2	7.560	0.885071037093489	505	514	1	TGTGATTATT
MA0747.1	SP8	7.558	0.822521761120424	884	895	1	GACCCCACCCCT
MA0740.1	KLF14	7.558	0.832500333015596	1241	1254	1	GCCCCCGCCCCCGC
MA0810.1	TFAP2A(var.2)	7.555	0.873623199489443	1252	1263	1	CGCCCCCACGCG
MA0496.1	MAFK	7.547	0.855698407552092	629	643	-1	CTCTGTCAGCCCAAA
MA0595.1	SREBF1	7.545	0.834558264415828	47	56	1	CGCACCCCAG
MA0597.1	THAP1	7.541	0.898424855069348	1251	1259	1	CCGCCCCCA
MA0516.1	SP2	7.533	0.826265483572003	127	141	-1	GGCCGGCCTCTCCCA
MA0528.1	ZNF263	7.532	0.817533453380727	982	1002	-1	CGGGGTGGGAGGGGCAGGTGG
MA0497.1	MEF2C	7.527	0.834064713963548	398	412	1	TGGTCAAGAATAATT
MA0160.1	NR4A2	7.523	0.855517254461627	260	267	-1	CAGGCCAC
MA0703.1	LMX1B	7.507	0.896790280877345	407	414	-1	ACAATTAT
MA0513.1	SMAD2::SMAD3::SMAD4	7.476	0.806892078853361	211	223	-1	GTGACTGACACAG
MA0084.1	SRY	7.475	0.859824441322016	509	517	-1	GATAATAAT
MA0489.1	JUN(var.2)	7.468	0.861033911513323	211	224	-1	AGTGACTGACACAG
MA0662.1	MIXL1	7.458	0.900954299704411	406	415	-1	TACAATTATT
MA0807.1	TBX5	7.447	0.865651555839103	178	185	1	GGGTGGGA
MA0807.1	TBX5	7.447	0.865651555839103	993	1000	-1	GGGTGGGA
MA0093.2	USF1	7.444	0.870952884117857	1035	1045	-1	GCCTTGTGACG
MA0131.2	HINFP	7.444	0.82428039281614	1084	1095	-1	CGGCGGCCGCTC
MA0759.1	ELK3	7.442	0.844981673336944	195	204	1	GCAGGATGTA
MA0003.3	TFAP2A	7.432	0.872073190208706	292	302	1	AGCCTCAGCCC
MA0648.1	GSC	7.432	0.868742679684157	581	590	-1	TTTAATTCTT
MA0899.1	HOXA10	7.432	0.858322666512885	590	600	1	AAAAATAAAAA
MA0741.1	KLF16	7.432	0.83940485999064	956	966	-1	ACCCCTCCCGC
MA0811.1	TFAP2B	7.430	0.860635320836609	1287	1298	-1	TGACCCGAGGCG
MA0724.1	VENTX	7.428	0.89170618698181	407	415	-1	TACAATTAT
MA0719.1	RHOXF1	7.419	0.948396136657022	1262	1269	-1	AAGATCCG
MA0778.1	NFKB2	7.418	0.842785420649492	1181	1193	1	CGGTGAGTCCCCG
MA0876.1	BSX	7.416	0.922352208971757	506	513	1	GTGATTAT
MA0524.2	TFAP2C	7.416	0.856958821562683	1160	1171	-1	CGCCGCAGGCCG
MA0842.1	NRL	7.415	0.863949378136501	191	201	-1	ATCCTGCTGCC
MA0524.2	TFAP2C	7.415	0.85694257110538	1287	1298	-1	TGACCCGAGGCG
MA0504.1	NR2C2	7.410	0.814096260827955	1239	1253	-1	CGGGGGCGGGGGCGG
MA0820.1	FIGLA	7.396	0.864470686959015	1077	1086	-1	CTCAGCTGGG
MA0042.2	FOXI1	7.393	0.889006276284241	358	364	1	GAAAACA
MA0887.1	EVX1	7.391	0.893121204146346	505	514	1	TGTGATTATT
MA0812.1	TFAP2B(var.2)	7.386	0.862185593943814	997	1007	1	ACCCCGAAGCT
MA0058.3	MAX	7.371	0.871708800554398	660	669	1	ACCACGAGGC
MA0699.1	LBX2	7.369	0.876589950869639	406	415	-1	TACAATTATT
MA0003.3	TFAP2A	7.367	0.871051392759817	853	863	1	TGCCTCCAGGG
MA0845.1	FOXB1	7.363	0.84040528864284	587	597	1	TAAAAAAATAA
MA0905.1	HOXC10	7.359	0.882585499422698	551	560	1	CCCGTAAATA
MA0811.1	TFAP2B	7.353	0.859414147074254	889	900	1	CACCCCTCGGCA
MA0902.1	HOXB2	7.352	0.902962780175085	406	415	-1	TACAATTATT
MA0595.1	SREBF1	7.341	0.830078685603236	501	510	-1	ATCACATCAA
MA0753.1	ZNF740	7.336	0.830087184096418	1014	1023	1	GCCCCGCCCC
MA0753.1	ZNF740	7.336	0.830087184096418	1026	1035	1	GCCCCGCCCC
MA0738.1	HIC2	7.333	0.89254952905936	187	195	-1	CTGCCAGCC
MA0130.1	ZNF354C	7.331	0.93063605257999	659	664	1	AACCAC
MA0259.1	ARNT::HIF1A	7.328	0.884517525137508	1257	1264	-1	CCGCGTGG
MA0746.1	SP3	7.326	0.848622096609603	43	53	1	AACACGCACCC
MA0027.2	EN1	7.317	0.901161830917056	831	838	-1	CCAATTTG
MA0765.1	ETV5	7.311	0.87270131299431	1271	1280	-1	CTCGGATGCG
MA0506.1	NRF1	7.308	0.867239506829729	1095	1105	1	GAGCGGGTGCG
MA0814.1	TFAP2C(var.2)	7.296	0.865100856164985	292	302	1	AGCCTCAGCCC
MA0715.1	PROP1	7.294	0.810952230281392	440	450	-1	CAATCCAGTTA
MA0847.1	FOXD2	7.292	0.908757010030836	81	87	1	CTAAACA
MA0794.1	PROX1	7.289	0.836535670819065	691	702	-1	CAAGAAGCCTAA
MA0905.1	HOXC10	7.286	0.881352167068359	809	818	-1	GTAGTTAAGA
MA0523.1	TCF7L2	7.285	0.843116764998248	716	729	1	CTGGATGAAAAGAA
MA0767.1	GCM2	7.285	0.843017715398555	1252	1261	-1	CGTGGGGGCG
MA0811.1	TFAP2B	7.278	0.85822469211092	1160	1171	-1	CGCCGCAGGCCG
MA0084.1	SRY	7.277	0.853195498593228	375	383	-1	ACTAACAAA
MA0597.1	THAP1	7.264	0.889947322026256	618	626	-1	CTGCCAGGC
MA0753.1	ZNF740	7.235	0.828225373635312	885	894	1	ACCCCACCCC
MA0472.2	EGR2	7.235	0.846745365423798	1279	1289	-1	GCGGCCACGCT
MA0613.1	FOXG1	7.219	0.87070277465537	358	365	1	GAAAACAA
MA0699.1	LBX2	7.217	0.872412846370268	830	839	-1	GCCAATTTGA
MA0662.1	MIXL1	7.213	0.894578158342824	830	839	-1	GCCAATTTGA
MA0775.1	MEIS3	7.208	0.893427372834416	1033	1040	-1	GTGACGGG
MA0807.1	TBX5	7.201	0.859294716096662	160	167	1	AGGTGGGG
MA0710.1	NOTO	7.190	0.89726137121647	830	839	1	TCAAATTGGC
MA0813.1	TFAP2B(var.3)	7.186	0.829609960038245	227	239	-1	TCCTCTTGGGGGA
MA0597.1	THAP1	7.184	0.887498937031862	548	556	1	TAGCCCGTA
MA0847.1	FOXD2	7.183	0.906445336880263	493	499	-1	GTAAATG
MA0131.2	HINFP	7.179	0.819537346885246	1084	1095	1	GAGCGGCCGCCG
MA0908.1	HOXD11	7.170	0.842992399984179	809	818	-1	GTAGTTAAGA
MA0597.1	THAP1	7.169	0.887039864845413	978	986	1	CCGCCCACC
MA0810.1	TFAP2A(var.2)	7.161	0.867508092901907	1287	1298	-1	TGACCCGAGGCG
MA0903.1	HOXB3	7.147	0.900817740563424	406	415	-1	TACAATTATT
MA0914.1	ISL2	7.146	0.882188404380694	407	414	-1	ACAATTAT
MA0526.1	USF2	7.142	0.872793979962803	980	990	-1	GGCAGGTGGGC
MA0596.1	SREBF2	7.140	0.809127104749292	537	546	-1	ATGGGATGTT
MA0914.1	ISL2	7.140	0.882032302701686	792	799	1	GCATTTAG
MA0130.1	ZNF354C	7.138	0.92218868378904	25	30	1	CACCAC
MA0707.1	MNX1	7.138	0.874703805300688	581	590	1	AAGAATTAAA
MA0671.1	NFIX	7.127	0.920068311984466	89	97	1	TGCGCCAGC
MA0122.2	NKX3-2	7.126	0.866888396143555	651	659	1	GGCAATTAA
MA0671.1	NFIX	7.125	0.920021226882305	834	842	-1	CTGGCCAAT
MA0875.1	BARX1	7.112	0.910932430943723	506	513	1	GTGATTAT
MA0630.1	SHOX	7.101	0.88114151525983	831	838	1	CAAATTGG
MA0524.2	TFAP2C	7.100	0.851823677054731	1287	1298	1	CGCCTCGGGTCA
MA0077.1	SOX9	7.098	0.830764864442929	382	390	-1	CCTTTGTAC
MA0884.1	DUXA	7.098	0.821854800909237	501	513	1	TTGATGTGATTAT
MA0442.1	SOX10	7.097	0.919521007886682	211	216	1	CTGTGT
MA0442.1	SOX10	7.094	0.919387822807542	1039	1044	-1	CCTTGT
MA0820.1	FIGLA	7.088	0.858336386895654	1077	1086	1	CCCAGCTGAG
MA0014.2	PAX5	7.084	0.810322124868795	944	962	1	CAAGGCGGCGCAGCGGGAG
MA0837.1	CEBPE	7.076	0.865851316121171	647	656	1	ATGGGGCAAT
MA0647.1	GRHL1	7.075	0.818507233219234	439	450	-1	CAATCCAGTTAT
MA0646.1	GCM1	7.073	0.843617746631851	1094	1104	1	CGAGCGGGTGC
MA0751.1	ZIC4	7.072	0.825118245303187	171	185	-1	TCCCACCCGGGGCCC
MA0909.1	HOXD13	7.071	0.851868669433982	591	600	1	AAAATAAAAA
MA0027.2	EN1	7.068	0.895751296393634	506	513	-1	ATAATCAC
MA0516.1	SP2	7.067	0.819941524885377	880	894	1	GCCCGACCCCACCCC
MA0753.1	ZNF740	7.058	0.824962596886642	886	895	1	CCCCACCCCT
MA0810.1	TFAP2A(var.2)	7.057	0.865893953091999	1160	1171	1	CGGCCTGCGGCG
MA0806.1	TBX4	7.056	0.870866103537537	352	359	1	TAGTGTGA
MA0504.1	NR2C2	7.053	0.809532121071213	987	1001	-1	GGGGTGGGAGGGGCA
MA0899.1	HOXA10	7.051	0.850401741554053	809	819	-1	GGTAGTTAAGA
MA0018.2	CREB1	7.045	0.834340219847737	317	324	1	GGACGTTA
MA0084.1	SRY	7.044	0.845394773058847	410	418	-1	ATGTACAAT
MA0771.1	HSF4	7.038	0.830668271614105	709	721	-1	ATCCAGATCTCTC
MA0689.1	TBX20	7.037	0.811851509754464	558	568	-1	TAGGTGTATAT
MA0824.1	ID4	7.035	0.860154036171544	32	41	-1	TGCACATGCG
MA0634.1	ALX3	7.026	0.859707330692033	830	839	-1	GCCAATTTGA
MA0825.1	MNT	7.021	0.854114127971161	660	669	-1	GCCTCGTGGT
MA0506.1	NRF1	7.019	0.863670412089602	945	955	1	AAGGCGGCGCA
MA0825.1	MNT	7.016	0.854004925422442	32	41	1	CGCATGTGCA
MA0831.1	TFE3	7.010	0.860450567163836	157	166	-1	CCCACCTGCC
MA0831.1	TFE3	7.010	0.860450567163836	981	990	1	CCCACCTGCC
MA0721.1	UNCX	7.009	0.885571535303838	831	838	-1	CCAATTTG
MA0888.1	EVX2	7.007	0.887681548707235	508	517	1	GATTATTATC
MA0871.1	TFEC	7.000	0.843772824477206	1036	1045	1	GTCACAAGGC
MA0152.1	NFATC2	6.994	0.838983268120109	38	44	-1	TTTTGCA
MA0145.3	TFCP2	6.991	0.834299330767579	713	722	-1	CATCCAGATC
MA0872.1	TFAP2A(var.3)	6.977	0.8196240250974	227	239	-1	TCCTCTTGGGGGA
MA0763.1	ETV3	6.961	0.81836957753545	195	204	1	GCAGGATGTA
MA0686.1	SPDEF	6.959	0.846904996573876	69	79	-1	AGCCGGACCTA
MA0003.3	TFAP2A	6.957	0.86460620885144	1068	1078	1	AGGCGCAGGCC
MA0471.1	E2F6	6.955	0.863634318325955	152	162	1	GGGAGGGCAGG
MA0506.1	NRF1	6.955	0.862880024327083	1269	1279	-1	TCGGATGCGCA
MA0891.1	GSC2	6.949	0.862842436759736	581	590	-1	TTTAATTCTT
MA0871.1	TFEC	6.945	0.842445736761577	660	669	1	ACCACGAGGC
MA0738.1	HIC2	6.945	0.883911326168813	769	777	-1	CTGCCCGGG
MA0807.1	TBX5	6.942	0.852601945798726	888	895	-1	AGGGGTGG
MA0160.1	NR4A2	6.941	0.835067871228859	265	272	-1	GAGGCCAG
MA0162.2	EGR1	6.940	0.854501617771305	982	995	1	CCACCTGCCCCTCC
MA0161.1	NFIC	6.936	0.907509970010788	91	96	-1	CTGGCG
MA0893.1	GSX2	6.934	0.871922240846957	581	590	1	AAGAATTAAA
MA0079.3	SP1	6.934	0.868378339567541	1021	1031	1	CCCCTGCCCCG
MA0523.1	TCF7L2	6.933	0.83825201472747	496	509	-1	TCACATCAAGGTAA
MA0131.2	HINFP	6.933	0.815134368398453	1130	1141	-1	GCGCGGCCGCGC
MA0131.2	HINFP	6.933	0.815134368398453	1130	1141	1	GCGCGGCCGCGC
MA0473.2	ELF1	6.927	0.823521147662469	966	977	1	TCCGCGGAAGCC
MA0914.1	ISL2	6.923	0.876386625310904	831	838	-1	CCAATTTG
MA0597.1	THAP1	6.916	0.87929684730064	986	994	1	CTGCCCCTC
MA0068.2	PAX4	6.913	0.845729939808485	582	589	1	AGAATTAA
MA0692.1	TFEB	6.909	0.857847146731875	660	669	1	ACCACGAGGC
MA0751.1	ZIC4	6.900	0.82277483188452	190	204	-1	TACATCCTGCTGCCA
MA0738.1	HIC2	6.898	0.882864945921762	153	161	-1	CTGCCCTCC
MA0847.1	FOXD2	6.892	0.900273805808549	373	379	-1	ACAAATA
MA0597.1	THAP1	6.890	0.878501122177462	179	187	-1	CTTCCCACC
MA0810.1	TFAP2A(var.2)	6.886	0.863239934750709	171	182	-1	CACCCGGGGCCC
MA0753.1	ZNF740	6.885	0.821773555205738	956	965	-1	CCCCTCCCGC
MA0131.2	HINFP	6.884	0.814257352358401	754	765	-1	GACCGTCCGTTC
MA0716.1	PRRX1	6.881	0.879801751998095	582	589	1	AGAATTAA
MA0738.1	HIC2	6.880	0.882464204550552	1024	1032	1	CTGCCCCGC
MA0710.1	NOTO	6.879	0.891761655698989	651	660	-1	TTTAATTGCC
MA0837.1	CEBPE	6.878	0.862641740762045	806	815	-1	GTTAAGAAAT
MA0831.1	TFE3	6.876	0.857908499432234	1036	1045	-1	GCCTTGTGAC
MA0763.1	ETV3	6.870	0.816506080564595	551	560	1	CCCGTAAATA
MA0893.1	GSX2	6.868	0.870096431254136	406	415	-1	TACAATTATT
MA0077.1	SOX9	6.863	0.824018728817208	405	413	-1	CAATTATTC
MA0079.3	SP1	6.855	0.867384429125221	1020	1030	1	CCCCCTGCCCC
MA0778.1	NFKB2	6.854	0.836193913761807	1181	1193	-1	CGGGGACTCACCG
MA0713.1	PHOX2A	6.847	0.828132149499076	502	512	-1	TAATCACATCA
MA0823.1	HEY1	6.840	0.83821313995028	157	166	-1	CCCACCTGCC
MA0823.1	HEY1	6.840	0.83821313995028	981	990	1	CCCACCTGCC
MA0666.1	MSX1	6.837	0.879305540799037	831	838	-1	CCAATTTG
MA0642.1	EN2	6.836	0.875600525994592	1120	1129	1	GGCCATCACC
MA0703.1	LMX1B	6.833	0.876617316920085	509	516	-1	ATAATAAT
MA0876.1	BSX	6.830	0.909443104763575	439	446	-1	CCAGTTAT
MA0812.1	TFAP2B(var.2)	6.827	0.853710894982116	292	302	1	AGCCTCAGCCC
MA0084.1	SRY	6.821	0.837928842611779	421	429	1	TAAAACAAC
MA0695.1	ZBTB7C	6.820	0.809415257150267	393	404	-1	TTGACCACAGTC
MA0814.1	TFAP2C(var.2)	6.816	0.857402611849257	49	59	-1	AGCCTGGGGTG
MA0442.1	SOX10	6.812	0.906868425368361	85	90	-1	CAGTGT
MA0814.1	TFAP2C(var.2)	6.810	0.85730638379531	890	900	1	ACCCCTCGGCA
MA0516.1	SP2	6.810	0.816453848098976	952	966	-1	ACCCCTCCCGCTGCG
MA0032.2	FOXC1	6.809	0.856426747289983	591	601	1	AAAATAAAAAA
MA0618.1	LBX1	6.804	0.868289711177944	407	414	1	ATAATTGT
MA0892.1	GSX1	6.802	0.879497014908411	406	415	-1	TACAATTATT
MA0644.1	ESX1	6.792	0.867545250125844	830	839	-1	GCCAATTTGA
MA0099.2	FOS::JUN	6.789	0.858557025236756	636	642	1	TGACAGA
MA0738.1	HIC2	6.786	0.88037144405645	871	879	1	GCGCCCACC
MA0725.1	VSX1	6.782	0.862092377876713	831	838	1	CAAATTGG
MA0498.2	MEIS1	6.778	0.924926758818786	899	905	1	CAGACAG
MA0625.1	NFATC3	6.767	0.830924403359663	512	521	1	ATTATCCATG
MA0654.1	ISX	6.765	0.885496370247774	831	838	-1	CCAATTTG
MA0767.1	GCM2	6.762	0.832334396026297	28	37	-1	CATGCGCGTG
MA0837.1	CEBPE	6.761	0.860745173504379	647	656	-1	ATTGCCCCAT
MA0767.1	GCM2	6.757	0.832232261041859	525	534	-1	GATACAGGCA
MA0642.1	EN2	6.754	0.873823534153337	479	488	-1	ATCCATCAGC
MA0738.1	HIC2	6.753	0.879636751542563	517	525	-1	ATGCCATGG
MA0259.1	ARNT::HIF1A	6.752	0.867334037135744	1278	1285	1	GAGCGTGG
MA0746.1	SP3	6.751	0.837298320027419	956	966	-1	ACCCCTCCCGC
MA0810.1	TFAP2A(var.2)	6.747	0.861082574812466	921	932	-1	TCGCTCCGGCCA
MA0258.2	ESR2	6.747	0.818901208482886	1206	1220	-1	GGGTCAGAGGCGCTC
MA0748.1	YY2	6.737	0.801563715678047	645	655	-1	TTGCCCCATTT
MA0593.1	FOXP2	6.733	0.836520879629245	592	602	1	AAATAAAAAAG
MA0651.1	HOXC11	6.732	0.845526989774497	550	560	1	GCCCGTAAATA
MA0714.1	PITX3	6.731	0.859174704482173	506	514	-1	AATAATCAC
MA0878.1	CDX1	6.729	0.865216065223901	508	516	-1	ATAATAATC
MA0516.1	SP2	6.728	0.815341048501758	1101	1115	-1	CGCCCGCACCCGCAC
MA0757.1	ONECUT3	6.727	0.801849747522693	589	602	1	AAAAAATAAAAAAG
MA0862.1	GMEB2	6.725	0.849789315545189	1152	1159	-1	GTACGCAC
MA0152.1	NFATC2	6.724	0.829025039347648	935	941	-1	TGTTCCT
MA0130.1	ZNF354C	6.723	0.904024652450988	162	167	-1	CCCCAC
MA0130.1	ZNF354C	6.723	0.904024652450988	886	891	1	CCCCAC
MA0130.1	ZNF354C	6.723	0.904024652450988	1255	1260	1	CCCCAC
MA0807.1	TBX5	6.718	0.84681360391943	352	359	1	TAGTGTGA
MA0811.1	TFAP2B	6.716	0.849311709585675	1287	1298	1	CGCCTCGGGTCA
MA0507.1	POU2F2	6.715	0.828060135181673	35	47	-1	GTGTTTTGCACAT
MA0042.2	FOXI1	6.709	0.87593829898511	81	87	1	CTAAACA
MA0673.1	NKX2-8	6.708	0.894180966317017	13	21	-1	ATACTCCAC
MA0890.1	GBX2	6.707	0.875171298398689	830	839	-1	GCCAATTTGA
MA0831.1	TFE3	6.705	0.854664517476234	660	669	-1	GCCTCGTGGT
MA0081.1	SPIB	6.704	0.871352746786002	796	802	1	TTAGGAA
MA0158.1	HOXA5	6.700	0.888902894857459	805	812	-1	AAGAAATT
MA0158.1	HOXA5	6.700	0.888902894857459	813	820	-1	CGGTAGTT
MA0814.1	TFAP2C(var.2)	6.699	0.855526164797298	853	863	-1	CCCTGGAGGCA
MA0099.2	FOS::JUN	6.696	0.855162373042712	1296	1302	-1	TTACTGA
MA0810.1	TFAP2A(var.2)	6.690	0.860197902032036	1225	1236	1	CGCCGCGCGGCC
MA0690.1	TBX21	6.689	0.824884623013669	351	360	1	CTAGTGTGAA
MA0597.1	THAP1	6.689	0.872349554879045	878	886	1	CCGCCCGAC
MA0903.1	HOXB3	6.687	0.890105224215789	581	590	1	AAGAATTAAA
MA0811.1	TFAP2B	6.685	0.84882006820083	1160	1171	1	CGGCCTGCGGCG
MA0736.1	GLIS2	6.685	0.807636306181957	1216	1229	1	GACCCGCTGCGCCG
MA0612.1	EMX1	6.673	0.850613248335628	810	819	1	CTTAACTACC
MA0161.1	NFIC	6.668	0.898533687672434	265	270	1	CTGGCC
MA0161.1	NFIC	6.668	0.898533687672434	824	829	-1	CTGGCC
MA0161.1	NFIC	6.668	0.898533687672434	837	842	-1	CTGGCC
MA0161.1	NFIC	6.668	0.898533687672434	920	925	1	CTGGCC
MA0706.1	MEOX2	6.664	0.862669550464513	406	415	1	AATAATTGTA
MA0675.1	NKX6-2	6.664	0.885140543632791	509	516	1	ATTATTAT
MA0831.1	TFE3	6.659	0.853791867359416	26	35	1	ACCACGCGCA
MA0003.3	TFAP2A	6.656	0.859874500665046	955	965	-1	CCCCTCCCGCT
MA0101.1	REL	6.650	0.806427152491763	861	870	1	GGGGTCTTCA
MA0613.1	FOXG1	6.649	0.859893059190625	554	561	1	GTAAATAT
MA0774.1	MEIS2	6.646	0.851296225856378	634	641	-1	CTGTCAGC
MA0033.2	FOXL1	6.642	0.897191241703083	373	379	-1	ACAAATA
MA0477.1	FOSL1	6.641	0.860822320740669	1182	1192	-1	GGGGACTCACC
MA0442.1	SOX10	6.636	0.899054900725468	466	471	-1	TTTTGT
MA0891.1	GSC2	6.631	0.855008346515594	505	514	-1	AATAATCACA
MA0778.1	NFKB2	6.624	0.833505887903354	968	980	-1	CGGGGCTTCCGCG
MA0714.1	PITX3	6.620	0.856550736203676	655	663	1	ATTAAACCA
MA0651.1	HOXC11	6.618	0.843683625171953	809	819	-1	GGTAGTTAAGA
MA0524.2	TFAP2C	6.617	0.84397470617707	921	932	-1	TCGCTCCGGCCA
MA0741.1	KLF16	6.617	0.826081926431837	1099	1109	-1	CACCCGCACCC
MA0745.1	SNAI2	6.598	0.879654027852397	102	110	1	CATAGGTGC
MA0775.1	MEIS3	6.598	0.879919339047387	826	833	-1	TTGACTGG
MA0599.1	KLF5	6.597	0.887175962442061	1009	1018	1	GCCCGGCCCC
MA0761.1	ETV1	6.593	0.840256569565554	968	977	1	CGCGGAAGCC
MA0642.1	EN2	6.591	0.870291221103037	406	415	-1	TACAATTATT
MA0837.1	CEBPE	6.591	0.857989477488968	1267	1276	1	CTTGCGCATC
MA0037.2	GATA3	6.588	0.872659931082489	809	816	-1	AGTTAAGA
MA0902.1	HOXB2	6.587	0.883090090742755	505	514	1	TGTGATTATT
MA0906.1	HOXC12	6.585	0.843359656979932	809	819	-1	GGTAGTTAAGA
MA0497.1	MEF2C	6.583	0.821310645691831	793	807	1	CATTTAGGAATAAAT
MA0872.1	TFAP2A(var.3)	6.580	0.813526889343211	173	185	-1	TCCCACCCGGGGC
MA0882.1	DLX6	6.580	0.884397906180151	831	838	-1	CCAATTTG
MA0809.1	TEAD4	6.578	0.863445116837775	443	452	-1	AACAATCCAG
MA0099.2	FOS::JUN	6.574	0.850709173390311	112	118	1	GGACTCA
MA0003.3	TFAP2A	6.574	0.858585463883371	292	302	-1	GGGCTGAGGCT
MA0099.2	FOS::JUN	6.574	0.850709173390311	1184	1190	-1	GGACTCA
MA0872.1	TFAP2A(var.3)	6.573	0.813419383171223	173	185	1	GCCCCGGGTGGGA
MA0595.1	SREBF1	6.569	0.813126554018327	295	304	1	CTCAGCCCCT
MA0599.1	KLF5	6.560	0.886705270648821	880	889	1	GCCCGACCCC
MA0701.1	LHX9	6.554	0.883074956235792	831	838	-1	CCAATTTG
MA0635.1	BARHL2	6.552	0.892465424137192	406	415	1	AATAATTGTA
MA0888.1	EVX2	6.551	0.877847249296916	406	415	-1	TACAATTATT
MA0764.1	ETV4	6.542	0.839990154468701	968	977	1	CGCGGAAGCC
MA0160.1	NR4A2	6.541	0.821013312305994	495	502	-1	AAGGTAAA
MA0131.2	HINFP	6.540	0.808100341791504	68	79	1	CTAGGTCCGGCT
MA0746.1	SP3	6.539	0.833123292835379	26	36	1	ACCACGCGCAT
MA0732.1	EGR3	6.536	0.804566905130887	1027	1041	1	CCCCGCCCCGTCACA
MA0745.1	SNAI2	6.533	0.878357446005413	255	263	1	GGGAGGTGG
MA0471.1	E2F6	6.531	0.857378730051931	1240	1250	-1	GGGCGGGGGCG
MA0471.1	E2F6	6.531	0.857378730051931	1246	1256	-1	GGGCGGGGGCG
MA0900.1	HOXA2	6.530	0.878620058373583	505	514	-1	AATAATCACA
MA0685.1	SP4	6.529	0.818337907451522	1239	1255	1	CCGCCCCCGCCCCCGCC
MA0703.1	LMX1B	6.525	0.867398811135462	582	589	1	AGAATTAA
MA0900.1	HOXA2	6.521	0.878416581544397	1120	1129	1	GGCCATCACC
MA0597.1	THAP1	6.518	0.867116131953527	1007	1015	1	TCGCCCGGC
MA0703.1	LMX1B	6.515	0.867099508999598	591	598	1	AAAATAAA
MA0738.1	HIC2	6.511	0.874249006440727	618	626	-1	CTGCCAGGC
MA0902.1	HOXB2	6.508	0.881037878370005	581	590	1	AAGAATTAAA
MA0685.1	SP4	6.508	0.818132080712969	985	1001	1	CCTGCCCCTCCCACCCC
MA0077.1	SOX9	6.504	0.813712930137915	514	522	-1	CCATGGATA
MA0902.1	HOXB2	6.500	0.880830059395549	810	819	-1	GGTAGTTAAG
MA0713.1	PHOX2A	6.496	0.822326456830675	440	450	1	TAACTGGATTG
MA0613.1	FOXG1	6.494	0.856953575160737	448	455	-1	ACAAACAA
MA0613.1	FOXG1	6.494	0.856953575160737	594	601	1	ATAAAAAA
MA0057.1	MZF1(var.2)	6.487	0.826282432767839	1268	1277	-1	GGATGCGCAA
MA0825.1	MNT	6.486	0.842429455258247	26	35	1	ACCACGCGCA
MA0058.3	MAX	6.486	0.855553237113303	32	41	1	CGCATGTGCA
MA0738.1	HIC2	6.486	0.873692421202934	1187	1195	1	GTCCCCGGC
MA0906.1	HOXC12	6.483	0.841926929750694	550	560	1	GCCCGTAAATA
MA0141.3	ESRRB	6.480	0.819411346765949	460	470	1	CGAAGGACAAA
MA0726.1	VSX2	6.480	0.846574353546858	831	838	-1	CCAATTTG
MA0597.1	THAP1	6.474	0.86576952020661	1024	1032	1	CTGCCCCGC
MA0056.1	MZF1	6.469	0.880627466251957	228	233	-1	TGGGGG
MA0056.1	MZF1	6.469	0.880627466251957	314	319	1	TGAGGA
MA0056.1	MZF1	6.469	0.880627466251957	1254	1259	-1	TGGGGG
MA0524.2	TFAP2C	6.465	0.841504636666916	1160	1171	1	CGGCCTGCGGCG
MA0716.1	PRRX1	6.460	0.868776645970651	831	838	-1	CCAATTTG
MA0900.1	HOXA2	6.458	0.876992243740092	406	415	-1	TACAATTATT
MA0745.1	SNAI2	6.457	0.876841442615093	32	40	1	CGCATGTGC
MA0057.1	MZF1(var.2)	6.453	0.825206927993076	226	235	-1	CTTGGGGGAG
MA0497.1	MEF2C	6.447	0.819473195178109	583	597	1	GAATTAAAAAAATAA
MA0751.1	ZIC4	6.440	0.816507563439247	1041	1055	1	AAGGCCCCGCTGCGT
MA0105.4	NFKB1	6.440	0.837536714898582	1181	1193	1	CGGTGAGTCCCCG
MA0675.1	NKX6-2	6.439	0.878947822603853	582	589	1	AGAATTAA
MA0838.1	CEBPG	6.439	0.859425131757069	1267	1276	1	CTTGCGCATC
MA0650.1	HOXA13	6.437	0.818461565386136	417	426	1	ATTTTAAAAC
MA0018.2	CREB1	6.437	0.812074318108402	502	509	-1	TCACATCA
MA0158.1	HOXA5	6.437	0.879640272279523	801	808	1	AATAAATT
MA0803.1	TBX15	6.434	0.84557746241928	178	185	1	GGGTGGGA
MA0803.1	TBX15	6.434	0.84557746241928	993	1000	-1	GGGTGGGA
MA0506.1	NRF1	6.425	0.856334625668719	1107	1117	1	GTGCGGGCGCA
MA0472.2	EGR2	6.425	0.835298651579273	1251	1261	1	CCGCCCCCACG
MA0787.1	POU3F2	6.423	0.802168111648972	35	46	1	ATGTGCAAAACA
MA0807.1	TBX5	6.420	0.83911304195501	387	394	1	AAGGGTGA
MA0516.1	SP2	6.416	0.811106981741614	983	997	1	CACCTGCCCCTCCCA
MA0823.1	HEY1	6.416	0.830548094539994	1256	1265	1	CCCACGCGGA
MA0802.1	TBR1	6.412	0.829840114677266	35	44	1	ATGTGCAAAA
MA0811.1	TFAP2B	6.409	0.844442873935763	921	932	-1	TCGCTCCGGCCA
MA0057.1	MZF1(var.2)	6.408	0.823783465791183	297	306	-1	CGAGGGGCTG
MA0878.1	CDX1	6.404	0.858601789065422	742	750	-1	GCCTTAAAA
MA0767.1	GCM2	6.404	0.825021531140507	1094	1103	1	CGAGCGGGTG
MA0145.3	TFCP2	6.403	0.823238460502677	1	10	1	AAACCAGCCC
MA0003.3	TFAP2A	6.402	0.855881630634003	853	863	-1	CCCTGGAGGCA
MA0084.1	SRY	6.401	0.823867448944654	81	89	1	CTAAACACT
MA0815.1	TFAP2C(var.3)	6.397	0.826355835670156	227	239	-1	TCCTCTTGGGGGA
MA0084.1	SRY	6.394	0.823633092383535	587	595	1	TAAAAAAAT
MA0741.1	KLF16	6.394	0.822436510255624	1250	1260	1	CCCGCCCCCAC
MA0753.1	ZNF740	6.393	0.812704141870452	1016	1025	1	CCCGCCCCCT
MA0630.1	SHOX	6.383	0.85800488516175	582	589	-1	TTAATTCT
MA0876.1	BSX	6.383	0.899596057696924	811	818	-1	GTAGTTAA
MA0810.1	TFAP2A(var.2)	6.379	0.855371003177407	996	1007	1	CACCCCGAAGCT
MA0674.1	NKX6-1	6.368	0.875460550862349	509	516	1	ATTATTAT
MA0846.1	FOXC2	6.368	0.83473975659112	551	562	1	CCCGTAAATATA
MA0478.1	FOSL2	6.364	0.86114065608459	1183	1193	-1	CGGGGACTCAC
MA0747.1	SP8	6.363	0.800313536906612	868	879	1	TCAGCGCCCACC
MA0746.1	SP3	6.363	0.829657232525007	1250	1260	1	CCCGCCCCCAC
MA0613.1	FOXG1	6.358	0.854374414979675	81	88	1	CTAAACAC
MA0637.1	CENPB	6.357	0.826652667601188	990	1004	1	CCCTCCCACCCCGAA
MA0707.1	MNX1	6.354	0.856736522774454	508	517	1	GATTATTATC
MA0847.1	FOXD2	6.354	0.888863896129572	590	596	1	AAAAATA
MA0736.1	GLIS2	6.350	0.803403159461074	884	897	1	GACCCCACCCCTCG
MA0158.1	HOXA5	6.338	0.876153581651326	349	356	1	CTCTAGTG
MA0103.2	ZEB1	6.337	0.852995011545697	1180	1188	-1	ACTCACCGG
MA0725.1	VSX1	6.334	0.849502843778232	582	589	-1	TTAATTCT
MA0524.2	TFAP2C	6.332	0.839343325845531	889	900	1	CACCCCTCGGCA
MA0130.1	ZNF354C	6.331	0.886867302367815	397	402	-1	GACCAC
MA0887.1	EVX1	6.330	0.868977101780758	406	415	-1	TACAATTATT
MA0077.1	SOX9	6.329	0.808689212118762	408	416	1	TAATTGTAC
MA0842.1	NRL	6.323	0.840455484741752	503	513	1	GATGTGATTAT
MA0891.1	GSC2	6.320	0.847346704798839	797	806	-1	TTTATTCCTA
MA0058.3	MAX	6.320	0.852522928038476	1256	1265	1	CCCACGCGGA
MA0909.1	HOXD13	6.317	0.837959482867551	551	560	1	CCCGTAAATA
MA0746.1	SP3	6.309	0.828593782202506	146	156	-1	CTCCCGCCCTT
MA0807.1	TBX5	6.309	0.836244711827323	560	567	-1	AGGTGTAT
MA0671.1	NFIX	6.305	0.900716334996139	518	526	-1	CATGCCATG
MA0103.2	ZEB1	6.293	0.852247989707604	1079	1087	-1	GCTCAGCTG
MA0712.1	OTX2	6.287	0.877721446226846	784	791	1	CAAATCCC
MA0597.1	THAP1	6.283	0.859924001032493	145	153	-1	CCGCCCTTG
MA0058.3	MAX	6.283	0.851847497702521	157	166	-1	CCCACCTGCC
MA0058.3	MAX	6.283	0.851847497702521	981	990	1	CCCACCTGCC
MA0899.1	HOXA10	6.282	0.83441436283137	585	595	1	ATTAAAAAAAT
MA0732.1	EGR3	6.282	0.801346723641582	1009	1023	1	GCCCGGCCCCGCCCC
MA0612.1	EMX1	6.279	0.839542783885603	406	415	1	AATAATTGTA
MA0725.1	VSX1	6.279	0.847957253654535	831	838	-1	CCAATTTG
MA0084.1	SRY	6.278	0.81974946937071	451	459	-1	TGTTACAAA
MA0889.1	GBX1	6.277	0.864329463012911	406	415	-1	TACAATTATT
MA0712.1	OTX2	6.276	0.87749762513436	506	513	-1	ATAATCAC
MA0625.1	NFATC3	6.276	0.818449746524294	719	728	-1	TCTTTTCATC
MA0662.1	MIXL1	6.274	0.870140620634535	581	590	1	AAGAATTAAA
MA0875.1	BARX1	6.272	0.892321305647614	582	589	1	AGAATTAA
MA0079.3	SP1	6.272	0.860049621683795	956	966	-1	ACCCCTCCCGC
MA0079.3	SP1	6.265	0.859961553669918	1236	1246	1	CTGCCGCCCCC
MA0052.3	MEF2A	6.258	0.815977325344598	587	598	1	TAAAAAAATAAA
MA0484.1	HNF4G	6.254	0.829859527097295	379	393	1	TTAGTACAAAGGGTG
MA0862.1	GMEB2	6.249	0.837511595231157	317	324	-1	TAACGTCC
MA0746.1	SP3	6.249	0.827412170733061	992	1002	1	CTCCCACCCCG
MA0162.2	EGR1	6.247	0.847080168145603	902	915	-1	CCGCCTCTCACTGT
MA0725.1	VSX1	6.246	0.847029899580316	407	414	1	ATAATTGT
MA0721.1	UNCX	6.243	0.863027266662413	582	589	1	AGAATTAA
MA0597.1	THAP1	6.241	0.858638598910435	629	637	-1	CAGCCCAAA
MA0597.1	THAP1	6.241	0.858638598910435	1119	1127	1	CGGCCATCA
MA0893.1	GSX2	6.240	0.852723576340625	830	839	-1	GCCAATTTGA
MA0878.1	CDX1	6.237	0.855203068700911	551	559	1	CCCGTAAAT
MA0688.1	TBX2	6.230	0.818166921727991	453	463	-1	TTCGTGTTACA
MA0662.1	MIXL1	6.228	0.868943467562563	505	514	-1	AATAATCACA
MA0635.1	BARHL2	6.224	0.886359632564771	651	660	-1	TTTAATTGCC
MA0850.1	FOXP3	6.223	0.873609844430543	558	564	1	ATATACA
MA0692.1	TFEB	6.222	0.846060233629131	1036	1045	-1	GCCTTGTGAC
MA0740.1	KLF14	6.221	0.815064611452668	884	897	1	GACCCCACCCCTCG
MA0759.1	ELK3	6.221	0.822270079619561	968	977	1	CGCGGAAGCC
MA0732.1	EGR3	6.221	0.800573372968953	1094	1108	-1	ACCCGCACCCGCTCG
MA0484.1	HNF4G	6.220	0.82942143248989	461	475	1	GAAGGACAAAATGCC
MA0597.1	THAP1	6.216	0.857873478599687	149	157	-1	CCTCCCGCC
MA0722.1	VAX1	6.216	0.85934438175909	407	414	1	ATAATTGT
MA0902.1	HOXB2	6.214	0.873400531058757	505	514	-1	AATAATCACA
MA0710.1	NOTO	6.214	0.880001813836851	830	839	-1	GCCAATTTGA
MA0706.1	MEOX2	6.213	0.851393802172473	505	514	-1	AATAATCACA
MA0763.1	ETV3	6.213	0.803052041994796	1271	1280	-1	CTCGGATGCG
MA0671.1	NFIX	6.205	0.89836207988807	264	272	-1	GAGGCCAGG
MA0726.1	VSX2	6.203	0.839555874221715	831	838	1	CAAATTGG
MA0516.1	SP2	6.202	0.808202846207413	150	164	-1	CACCTGCCCTCCCGC
MA0099.2	FOS::JUN	6.201	0.837094062977641	472	478	1	TGCCTGA
MA0644.1	ESX1	6.201	0.852351674562411	508	517	-1	GATAATAATC
MA0152.1	NFATC2	6.199	0.809661816734531	798	804	-1	TATTCCT
MA0761.1	ETV1	6.191	0.832667038323912	69	78	-1	GCCGGACCTA
MA0888.1	EVX2	6.191	0.870083328709822	810	819	-1	GGTAGTTAAG
MA0511.2	RUNX2	6.189	0.840282014394821	1101	1109	-1	CACCCGCAC
MA0158.1	HOXA5	6.186	0.870800278868641	642	649	1	AGCAAATG
MA0158.1	HOXA5	6.174	0.870377649701586	681	688	-1	CTTTAGTT
MA0746.1	SP3	6.174	0.825935156396254	1099	1109	-1	CACCCGCACCC
MA0767.1	GCM2	6.171	0.820262040865677	909	918	1	GAGGCGGGCC
MA0077.1	SOX9	6.167	0.804038684581031	83	91	-1	GCAGTGTTT
MA0738.1	HIC2	6.164	0.866523603340161	285	293	1	ATCCCCAAG
MA0812.1	TFAP2B(var.2)	6.157	0.843553384598685	853	863	-1	CCCTGGAGGCA
MA0725.1	VSX1	6.155	0.844472650466562	407	414	-1	ACAATTAT
MA0077.1	SOX9	6.153	0.803636787139498	98	106	-1	CTATGGTGC
MA0497.1	MEF2C	6.152	0.815487548843198	416	430	1	CATTTTAAAACAACT
MA0751.1	ZIC4	6.152	0.812583708412641	1018	1032	1	CGCCCCCTGCCCCGC
MA0801.1	MGA	6.145	0.855730395068136	178	185	1	GGGTGGGA
MA0801.1	MGA	6.145	0.855730395068136	993	1000	-1	GGGTGGGA
MA0886.1	EMX2	6.143	0.874532580431253	406	415	-1	TACAATTATT
MA0644.1	ESX1	6.142	0.850834887831036	505	514	-1	AATAATCACA
MA0711.1	OTX1	6.142	0.881388759265559	784	791	1	CAAATCCC
MA0018.2	CREB1	6.141	0.801234339630041	266	273	-1	GGAGGCCA
MA0814.1	TFAP2C(var.2)	6.141	0.846576955780264	915	925	-1	GGCCAGAGGCC
MA0831.1	TFE3	6.140	0.843946097563137	1036	1045	1	GTCACAAGGC
MA0068.2	PAX4	6.139	0.824248692586102	582	589	-1	TTAATTCT
MA0887.1	EVX1	6.138	0.86460795224806	508	517	-1	GATAATAATC
MA0820.1	FIGLA	6.138	0.83941565618074	561	570	1	TACACCTACT
MA0612.1	EMX1	6.137	0.835552921063513	508	517	-1	GATAATAATC
MA0658.1	LHX6	6.137	0.854671064066507	651	660	1	GGCAATTAAA
MA0597.1	THAP1	6.137	0.855455698417723	955	963	-1	CCTCCCGCT
MA0079.3	SP1	6.137	0.858351167130462	1009	1019	1	GCCCGGCCCCG
MA0694.1	ZBTB7B	6.135	0.807404971068754	978	989	1	CCGCCCACCTGC
MA0759.1	ELK3	6.134	0.820651808814145	551	560	1	CCCGTAAATA
MA0673.1	NKX2-8	6.132	0.883765585692499	139	147	1	GCCCTCCAA
MA0685.1	SP4	6.132	0.814446801965551	256	272	-1	GAGGCCAGGCCACCTCC
MA0466.2	CEBPB	6.129	0.868282139293635	806	815	-1	GTTAAGAAAT
MA0498.2	MEIS1	6.128	0.911161646178982	364	370	1	AAGACAT
MA0161.1	NFIC	6.127	0.880413655041652	142	147	-1	TTGGAG
MA0850.1	FOXP3	6.127	0.871194512037318	373	379	-1	ACAAATA
MA0161.1	NFIC	6.127	0.880413655041652	429	434	-1	TTGGAG
MA0871.1	TFEC	6.124	0.822635936497372	157	166	1	GGCAGGTGGG
MA0688.1	TBX2	6.124	0.816140693928855	558	568	-1	TAGGTGTATAT
MA0871.1	TFEC	6.124	0.822635936497372	981	990	-1	GGCAGGTGGG
MA0746.1	SP3	6.122	0.824911093122735	887	897	1	CCCACCCCTCG
MA0160.1	NR4A2	6.117	0.806115479847758	760	767	1	ACGGTCAG
MA0706.1	MEOX2	6.112	0.848868634594876	406	415	-1	TACAATTATT
MA0882.1	DLX6	6.109	0.872185085750925	506	513	-1	ATAATCAC
MA0466.2	CEBPB	6.108	0.867997804226106	647	656	1	ATGGGGCAAT
MA0161.1	NFIC	6.106	0.879710289634542	519	524	1	ATGGCA
MA0136.2	ELF5	6.105	0.834131487745277	1259	1269	1	ACGCGGATCTT
MA0098.3	ETS1	6.102	0.837503183835294	968	977	1	CGCGGAAGCC
MA0741.1	KLF16	6.101	0.817646793037551	26	36	1	ACCACGCGCAT
MA0903.1	HOXB3	6.097	0.876365257595996	810	819	-1	GGTAGTTAAG
MA0814.1	TFAP2C(var.2)	6.097	0.845871283384655	997	1007	-1	AGCTTCGGGGT
MA0814.1	TFAP2C(var.2)	6.095	0.845839207366673	1287	1297	-1	GACCCGAGGCG
MA0259.1	ARNT::HIF1A	6.093	0.847674456244837	33	40	1	GCATGTGC
MA0850.1	FOXP3	6.090	0.870263602677429	81	87	1	CTAAACA
MA0522.2	TCF3	6.088	0.872212318468772	1077	1086	-1	CTCAGCTGGG
MA0057.1	MZF1(var.2)	6.086	0.813597802924305	959	968	1	GGAGGGGTCC
MA0882.1	DLX6	6.081	0.871459058209484	509	516	1	ATTATTAT
MA0836.1	CEBPD	6.078	0.858502840838351	806	815	-1	GTTAAGAAAT
MA0811.1	TFAP2B	6.078	0.839193412697585	1252	1263	1	CGCCCCCACGCG
MA0650.1	HOXA13	6.076	0.810858523128516	417	426	-1	GTTTTAAAAT
MA0524.2	TFAP2C	6.072	0.835118206946583	921	932	1	TGGCCGGAGCGA
MA0484.1	HNF4G	6.070	0.827488662163102	914	928	-1	TCCGGCCAGAGGCCC
MA0048.2	NHLH1	6.067	0.825348362379541	1096	1105	-1	CGCACCCGCT
MA0148.3	FOXA1	6.061	0.858973295763321	571	585	-1	TTCTTGTGGATACAT
MA0809.1	TEAD4	6.060	0.852361357854104	519	528	-1	GGCATGCCAT
MA0700.1	LHX2	6.059	0.866525619242411	651	660	-1	TTTAATTGCC
MA0753.1	ZNF740	6.058	0.806528829945003	1253	1262	1	GCCCCCACGC
MA0850.1	FOXP3	6.046	0.869156575330535	809	815	-1	GTTAAGA
MA0738.1	HIC2	6.042	0.863807467379731	986	994	1	CTGCCCCTC
MA0640.1	ELF3	6.036	0.801396773965543	193	205	1	CAGCAGGATGTAC
MA0692.1	TFEB	6.035	0.842851859902474	157	166	-1	CCCACCTGCC
MA0831.1	TFE3	6.035	0.841954178818225	308	317	-1	CTCACAAGCT
MA0692.1	TFEB	6.035	0.842851859902474	981	990	1	CCCACCTGCC
MA0649.1	HEY2	6.031	0.819320046663412	157	166	-1	CCCACCTGCC
MA0649.1	HEY2	6.031	0.819320046663412	981	990	1	CCCACCTGCC
MA0516.1	SP2	6.028	0.805841539745024	1233	1247	1	GGCCTGCCGCCCCCG
MA0498.2	MEIS1	6.027	0.90902275944572	827	833	-1	TTGACTG
MA0477.1	FOSL1	6.024	0.852276099673163	1182	1192	1	GGTGAGTCCCC
MA0900.1	HOXA2	6.020	0.867089704719683	810	819	-1	GGTAGTTAAG
MA0003.3	TFAP2A	6.019	0.849860885665934	915	925	1	GGCCTCTGGCC
MA0478.1	FOSL2	6.017	0.856343359208617	109	119	1	GCAGGACTCAG
MA0842.1	NRL	6.016	0.833850516543778	1295	1305	-1	AACTTACTGAC
MA0753.1	ZNF740	6.009	0.805625575364863	1101	1110	-1	GCACCCGCAC
MA0836.1	CEBPD	6.008	0.857523307898517	647	656	1	ATGGGGCAAT
MA0658.1	LHX6	6.002	0.852362454983795	505	514	-1	AATAATCACA
MA0892.1	GSX1	5.999	0.857689756381622	490	499	1	CCCCATTTAC
MA0471.1	E2F6	5.995	0.849470722233824	850	860	-1	TGGAGGCAGAA
MA0814.1	TFAP2C(var.2)	5.989	0.844139178413616	890	900	-1	TGCCGAGGGGT
MA0774.1	MEIS2	5.988	0.836371630648927	826	833	-1	TTGACTGG
MA0498.2	MEIS1	5.981	0.908048613012749	327	333	1	CAGACAA
MA0057.1	MZF1(var.2)	5.979	0.810213126133137	351	360	1	CTAGTGTGAA
MA0801.1	MGA	5.975	0.852637966520117	455	462	-1	TCGTGTTA
MA0648.1	GSC	5.969	0.836657136034547	505	514	-1	AATAATCACA
MA0805.1	TBX1	5.963	0.841076487820427	387	394	1	AAGGGTGA
MA0057.1	MZF1(var.2)	5.961	0.80964374125238	1024	1033	-1	GGCGGGGCAG
MA0830.1	TCF4	5.959	0.878837171216789	1077	1086	-1	CTCAGCTGGG
MA0714.1	PITX3	5.954	0.840806926532699	582	590	-1	TTTAATTCT
MA0506.1	NRF1	5.947	0.850431417067402	950	960	-1	CCCGCTGCGCC
MA0506.1	NRF1	5.947	0.850431417067402	1218	1228	1	CCCGCTGCGCC
MA0003.3	TFAP2A	5.941	0.848634728727267	1287	1297	-1	GACCCGAGGCG
MA0825.1	MNT	5.940	0.830504536938152	32	41	-1	TGCACATGCG
MA0702.1	LMX1A	5.940	0.825894954624635	407	414	-1	ACAATTAT
MA0644.1	ESX1	5.937	0.84556469664575	491	500	1	CCCATTTACC
MA0825.1	MNT	5.931	0.830307972350458	660	669	1	ACCACGAGGC
MA0522.2	TCF3	5.925	0.869471952139113	1096	1105	-1	CGCACCCGCT
MA0810.1	TFAP2A(var.2)	5.924	0.84830914150906	1192	1203	1	CGGCCCGAGCCC
MA0893.1	GSX2	5.923	0.843954157538741	490	499	1	CCCCATTTAC
MA0891.1	GSC2	5.922	0.837541774241705	651	660	-1	TTTAATTGCC
MA0498.2	MEIS1	5.922	0.906799164326982	1034	1040	-1	GTGACGG
MA0618.1	LBX1	5.920	0.849414354246974	509	516	-1	ATAATAAT
MA0882.1	DLX6	5.917	0.867206611181049	506	513	1	GTGATTAT
MA0130.1	ZNF354C	5.916	0.868703271029763	443	448	-1	ATCCAG
MA0130.1	ZNF354C	5.916	0.868703271029763	716	721	-1	ATCCAG
MA0130.1	ZNF354C	5.916	0.868703271029763	873	878	1	GCCCAC
MA0130.1	ZNF354C	5.916	0.868703271029763	980	985	1	GCCCAC
MA0524.2	TFAP2C	5.913	0.832534384235304	915	926	-1	CGGCCAGAGGCC
MA0899.1	HOXA10	5.912	0.826722125994708	507	517	-1	GATAATAATCA
MA0825.1	MNT	5.910	0.829849321645839	157	166	-1	CCCACCTGCC
MA0528.1	ZNF263	5.910	0.803238119974778	978	998	-1	GTGGGAGGGGCAGGTGGGCGG
MA0825.1	MNT	5.910	0.829849321645839	981	990	1	CCCACCTGCC
MA0528.1	ZNF263	5.910	0.803238119974778	1238	1258	-1	GGGGGCGGGGGCGGGGGCGGC
MA0475.2	FLI1	5.897	0.855038267827451	195	204	1	GCAGGATGTA
MA0056.1	MZF1	5.893	0.854346388995611	1242	1247	-1	CGGGGG
MA0056.1	MZF1	5.893	0.854346388995611	1248	1253	-1	CGGGGG
MA0908.1	HOXD11	5.885	0.817705917239662	417	426	-1	GTTTTAAAAT
MA0524.2	TFAP2C	5.880	0.831998119144283	1199	1210	1	AGCCCAGGAGCG
MA0711.1	OTX1	5.878	0.876242030753936	506	513	-1	ATAATCAC
MA0479.1	FOXH1	5.878	0.855315377174333	571	581	1	ATGTATCCACA
MA0836.1	CEBPD	5.878	0.855704175295969	1267	1276	1	CTTGCGCATC
MA0084.1	SRY	5.874	0.806223747843286	590	598	1	AAAAATAAA
MA0746.1	SP3	5.873	0.820007405524537	1021	1031	1	CCCCTGCCCCG
MA0675.1	NKX6-2	5.870	0.863287119201783	506	513	1	GTGATTAT
MA0675.1	NKX6-2	5.864	0.863121979974345	509	516	-1	ATAATAAT
MA0032.2	FOXC1	5.858	0.842151267489491	551	561	1	CCCGTAAATAT
MA0671.1	NFIX	5.857	0.89016927211199	835	843	1	TTGGCCAGA
MA0746.1	SP3	5.851	0.819574147985741	908	918	-1	GGCCCGCCTCT
MA0716.1	PRRX1	5.846	0.852697275184784	506	513	-1	ATAATCAC
MA0442.1	SOX10	5.846	0.863982829885209	638	643	-1	CTCTGT
MA0872.1	TFAP2A(var.3)	5.845	0.802238741284447	227	239	1	TCCCCCAAGAGGA
MA0871.1	TFEC	5.842	0.815831595846329	308	317	-1	CTCACAAGCT
MA0056.1	MZF1	5.838	0.851836911132592	241	246	1	TTGGGA
MA0887.1	EVX1	5.838	0.857781156103219	406	415	1	AATAATTGTA
MA0090.2	TEAD1	5.838	0.843492809560238	563	572	1	CACCTACTAT
MA0056.1	MZF1	5.838	0.851836911132592	676	681	1	TTGGGA
MA0056.1	MZF1	5.838	0.851836911132592	705	710	1	TTGGGA
MA0474.2	ERG	5.837	0.840660203044327	968	977	1	CGCGGAAGCC
MA0862.1	GMEB2	5.835	0.826833073781558	317	324	1	GGACGTTA
MA0778.1	NFKB2	5.835	0.824284790501965	968	980	1	CGCGGAAGCCCCG
MA0717.1	RAX2	5.834	0.852715440183544	582	589	1	AGAATTAA
MA0850.1	FOXP3	5.830	0.863722077445778	377	383	-1	ACTAACA
MA0738.1	HIC2	5.826	0.8589985709252	37	45	1	GTGCAAAAC
MA0765.1	ETV5	5.826	0.840948833132351	69	78	-1	GCCGGACCTA
MA0765.1	ETV5	5.821	0.840841922425745	1260	1269	1	CGCGGATCTT
MA0809.1	TEAD4	5.818	0.847183231070226	803	812	1	TAAATTTCTT
MA0909.1	HOXD13	5.817	0.828735884348697	417	426	-1	GTTTTAAAAT
MA0847.1	FOXD2	5.815	0.877432778440039	802	808	1	ATAAATT
MA0048.2	NHLH1	5.807	0.82095005432787	1045	1054	1	CCCCGCTGCG
MA0646.1	GCM1	5.805	0.824865244034017	27	37	-1	CATGCGCGTGG
MA0738.1	HIC2	5.805	0.858531039325454	647	655	-1	TTGCCCCAT
MA0522.2	TCF3	5.805	0.867454504534457	1102	1111	-1	CGCACCCGCA
MA0845.1	FOXB1	5.804	0.815862040377607	555	565	1	TAAATATACAC
MA0081.1	SPIB	5.804	0.840605063356655	579	585	1	ACAAGAA
MA0824.1	ID4	5.804	0.836554028117494	1065	1074	-1	TGCGCCTGCG
MA0722.1	VAX1	5.802	0.84759219441043	407	414	-1	ACAATTAT
MA0156.2	FEV	5.802	0.83910886812882	968	977	1	CGCGGAAGCC
MA0033.2	FOXL1	5.798	0.881735224342333	81	87	1	CTAAACA
MA0901.1	HOXB13	5.794	0.826754011467426	551	560	1	CCCGTAAATA
MA0597.1	THAP1	5.791	0.844866433316966	1017	1025	1	CCGCCCCCT
MA0612.1	EMX1	5.789	0.825774947386841	830	839	1	TCAAATTGGC
MA0882.1	DLX6	5.788	0.863861698579414	492	499	1	CCATTTAC
MA0477.1	FOSL1	5.779	0.848882543495629	214	224	-1	AGTGACTGACA
MA0522.2	TCF3	5.770	0.866866082316432	561	570	1	TACACCTACT
MA0719.1	RHOXF1	5.767	0.916554326293632	475	482	1	CTGAGCTG
MA0741.1	KLF16	5.760	0.812072412247917	908	918	-1	GGCCCGCCTCT
MA0472.2	EGR2	5.759	0.825886909084885	1096	1106	-1	CCGCACCCGCT
MA0810.1	TFAP2A(var.2)	5.757	0.84571720546815	1287	1298	1	CGCCTCGGGTCA
MA0476.1	FOS	5.754	0.865680208453072	110	120	-1	TCTGAGTCCTG
MA0892.1	GSX1	5.754	0.851036234166101	830	839	-1	GCCAATTTGA
MA0814.1	TFAP2C(var.2)	5.753	0.840354208291717	853	863	1	TGCCTCCAGGG
MA0597.1	THAP1	5.751	0.843642240819769	137	145	1	CGGCCCTCC
MA0057.1	MZF1(var.2)	5.750	0.802969285150171	850	859	-1	GGAGGCAGAA
MA0597.1	THAP1	5.748	0.843550426382479	675	683	-1	GTTCCCAAA
MA0522.2	TCF3	5.740	0.866361720415268	1077	1086	1	CCCAGCTGAG
MA0726.1	VSX2	5.739	0.827799287915339	582	589	-1	TTAATTCT
MA0889.1	GBX1	5.736	0.854913176518214	830	839	-1	GCCAATTTGA
MA0812.1	TFAP2B(var.2)	5.733	0.837125348176932	49	59	-1	AGCCTGGGGTG
MA0162.2	EGR1	5.729	0.841532821960736	975	988	1	GCCCCGCCCACCTG
MA0703.1	LMX1B	5.727	0.843514500693484	586	593	1	TTAAAAAA
MA0813.1	TFAP2B(var.3)	5.725	0.80785242782932	227	239	1	TCCCCCAAGAGGA
MA0084.1	SRY	5.725	0.80123530104233	586	594	1	TTAAAAAAA
MA0130.1	ZNF354C	5.723	0.860255902238813	270	275	1	CTCCAG
MA0130.1	ZNF354C	5.723	0.860255902238813	856	861	1	CTCCAG
MA0671.1	NFIX	5.723	0.887014570267177	919	927	-1	CCGGCCAGA
MA0661.1	MEOX1	5.722	0.844890292620489	505	514	1	TGTGATTATT
MA0612.1	EMX1	5.720	0.823836211226811	505	514	-1	AATAATCACA
MA0741.1	KLF16	5.718	0.811385831622801	983	993	1	CACCTGCCCCT
MA0846.1	FOXC2	5.716	0.824543169100143	531	542	1	TATCAAAACATC
MA0846.1	FOXC2	5.711	0.824464974410795	591	602	1	AAAATAAAAAAG
MA0506.1	NRF1	5.710	0.847504512384322	1130	1140	1	GCGCGGCCGCG
MA0506.1	NRF1	5.710	0.847504512384322	1131	1141	-1	GCGCGGCCGCG
MA0716.1	PRRX1	5.709	0.849109532843312	700	707	-1	CAAATCAA
MA0466.2	CEBPB	5.709	0.862595437943054	1267	1276	1	CTTGCGCATC
MA0081.1	SPIB	5.707	0.837291146364825	968	974	1	CGCGGAA
MA0813.1	TFAP2B(var.3)	5.703	0.807524799007556	1062	1074	-1	TGCGCCTGCGGCT
MA0811.1	TFAP2B	5.699	0.833182700282873	1199	1210	1	AGCCCAGGAGCG
MA0058.3	MAX	5.698	0.841168396444848	32	41	-1	TGCACATGCG
MA0468.1	DUX4	5.698	0.867723566818174	502	512	-1	TAATCACATCA
MA0084.1	SRY	5.697	0.800297874797855	380	388	1	TAGTACAAA
MA0648.1	GSC	5.695	0.83064795014255	651	660	-1	TTTAATTGCC
MA0820.1	FIGLA	5.695	0.830592620699997	857	866	-1	GACCCCTGGA
MA0057.1	MZF1(var.2)	5.689	0.801039703054272	488	497	-1	AAATGGGGTA
MA0759.1	ELK3	5.688	0.812355845834658	69	78	-1	GCCGGACCTA
MA0685.1	SP4	5.685	0.81006563281636	40	56	1	CAAAACACGCACCCCAG
MA0003.3	TFAP2A	5.681	0.844547538931711	472	482	-1	CAGCTCAGGCA
MA0908.1	HOXD11	5.677	0.813612852328488	551	560	1	CCCGTAAATA
MA0710.1	NOTO	5.674	0.87045246856534	643	652	-1	CCCCATTTGC
MA0692.1	TFEB	5.673	0.836640997394186	1036	1045	1	GTCACAAGGC
MA0068.2	PAX4	5.671	0.811260031474894	831	838	1	CAAATTGG
MA0081.1	SPIB	5.670	0.836027074934952	234	240	1	AGAGGAC
MA0081.1	SPIB	5.670	0.836027074934952	640	646	1	AGAGCAA
MA0902.1	HOXB2	5.658	0.858957112334083	508	517	-1	GATAATAATC
MA0723.1	VAX2	5.653	0.846424893107651	407	414	1	ATAATTGT
MA0892.1	GSX1	5.650	0.848211881878697	581	590	1	AAGAATTAAA
MA0746.1	SP3	5.649	0.815596056038608	163	173	-1	CCCAGACCCCA
MA0891.1	GSC2	5.648	0.830791646169708	783	792	1	GCAAATCCCG
MA0741.1	KLF16	5.644	0.810176141949977	1241	1251	1	GCCCCCGCCCC
MA0741.1	KLF16	5.644	0.810176141949977	1247	1257	1	GCCCCCGCCCC
MA0850.1	FOXP3	5.632	0.858740454384751	493	499	-1	GTAAATG
MA0099.2	FOS::JUN	5.631	0.816288130175438	392	398	1	TGACTGT
MA0099.2	FOS::JUN	5.631	0.816288130175438	826	832	-1	TGACTGG
MA0814.1	TFAP2C(var.2)	5.619	0.838205115086909	1068	1078	1	AGGCGCAGGCC
MA0792.1	POU5F1B	5.616	0.816572218905298	36	44	1	TGTGCAAAA
MA0723.1	VAX2	5.616	0.845446771616828	652	659	1	GCAATTAA
MA0708.1	MSX2	5.615	0.839003662839187	831	838	-1	CCAATTTG
MA0058.3	MAX	5.614	0.839634987033489	660	669	-1	GCCTCGTGGT
MA0528.1	ZNF263	5.613	0.800620540430039	981	1001	-1	GGGGTGGGAGGGGCAGGTGGG
MA0634.1	ALX3	5.610	0.822136960591788	581	590	-1	TTTAATTCTT
MA0774.1	MEIS2	5.603	0.827639154729673	189	196	1	CTGGCAGC
MA0259.1	ARNT::HIF1A	5.602	0.833026726021112	33	40	-1	GCACATGC
MA0478.1	FOSL2	5.600	0.850578307919624	215	225	-1	CAGTGACTGAC
MA0811.1	TFAP2B	5.598	0.83158090093225	171	182	-1	CACCCGGGGCCC
MA0815.1	TFAP2C(var.3)	5.593	0.815212293975019	227	239	1	TCCCCCAAGAGGA
MA0524.2	TFAP2C	5.590	0.827285486526226	889	900	-1	TGCCGAGGGGTG
MA0741.1	KLF16	5.588	0.809260701116489	884	894	1	GACCCCACCCC
MA0719.1	RHOXF1	5.585	0.913046330236649	711	718	-1	CAGATCTC
MA0644.1	ESX1	5.579	0.836361143258764	508	517	1	GATTATTATC
MA0675.1	NKX6-2	5.569	0.855002634625293	506	513	-1	ATAATCAC
MA0674.1	NKX6-1	5.566	0.858035834520689	811	818	-1	GTAGTTAA
MA0899.1	HOXA10	5.563	0.819466475573101	798	808	1	AGGAATAAATT
MA0746.1	SP3	5.563	0.813902412932403	868	878	1	TCAGCGCCCAC
MA0442.1	SOX10	5.561	0.851330247366888	902	907	-1	CACTGT
MA0803.1	TBX15	5.554	0.83020552891308	387	394	1	AAGGGTGA
MA0642.1	EN2	5.552	0.847775434236401	505	514	-1	AATAATCACA
MA0718.1	RAX	5.550	0.835662176896569	581	590	1	AAGAATTAAA
MA0710.1	NOTO	5.549	0.868241971974712	490	499	1	CCCCATTTAC
MA0099.2	FOS::JUN	5.549	0.81329499598284	529	535	1	TGTATCA
MA0470.1	E2F4	5.549	0.832684780805377	921	931	1	TGGCCGGAGCG
MA0634.1	ALX3	5.546	0.820438864768048	505	514	1	TGTGATTATT
MA0754.1	CUX1	5.544	0.84073660426355	481	490	1	TGATGGATAC
MA0597.1	THAP1	5.543	0.837276439834343	991	999	1	CCTCCCACC
MA0707.1	MNX1	5.542	0.838127551586569	374	383	-1	ACTAACAAAT
MA0745.1	SNAI2	5.542	0.858589559692166	1096	1104	1	AGCGGGTGC
MA0048.2	NHLH1	5.539	0.816416413720763	32	41	1	CGCATGTGCA
MA0148.3	FOXA1	5.539	0.853139102782944	354	368	-1	GTCTTGTTTTCACAC
MA0764.1	ETV4	5.536	0.820346157245177	69	78	-1	GCCGGACCTA
MA0810.1	TFAP2A(var.2)	5.534	0.842256117221905	1199	1210	1	AGCCCAGGAGCG
MA0478.1	FOSL2	5.532	0.849638203632689	1181	1191	1	CGGTGAGTCCC
MA0506.1	NRF1	5.532	0.845306246419815	1241	1251	1	GCCCCCGCCCC
MA0506.1	NRF1	5.532	0.845306246419815	1247	1257	1	GCCCCCGCCCC
MA0767.1	GCM2	5.526	0.807086627873123	43	52	-1	GGTGCGTGTT
MA0699.1	LBX2	5.523	0.825860115962808	581	590	1	AAGAATTAAA
MA0466.2	CEBPB	5.521	0.860049962100413	647	656	-1	ATTGCCCCAT
MA0696.1	ZIC1	5.521	0.824766002591592	1253	1266	1	GCCCCCACGCGGAT
MA0824.1	ID4	5.517	0.831051832900994	255	264	-1	GCCACCTCCC
MA0842.1	NRL	5.515	0.823071724793989	248	258	-1	TCCCTGCTTAG
MA0741.1	KLF16	5.513	0.808034664285924	259	269	-1	GCCAGGCCACC
MA0157.2	FOXO3	5.512	0.818246630188251	594	601	1	ATAAAAAA
MA0806.1	TBX4	5.508	0.839653746270806	455	462	-1	TCGTGTTA
MA0634.1	ALX3	5.508	0.819430620372703	581	590	1	AAGAATTAAA
MA0597.1	THAP1	5.508	0.836205271399295	871	879	1	GCGCCCACC
MA0767.1	GCM2	5.504	0.806637233941594	549	558	-1	TTTACGGGCT
MA0850.1	FOXP3	5.501	0.855444532056496	722	728	1	GAAAAGA
MA0634.1	ALX3	5.500	0.819218358394735	491	500	1	CCCATTTACC
MA0506.1	NRF1	5.499	0.844898702729766	982	992	1	CCACCTGCCCC
MA0806.1	TBX4	5.496	0.839411790012925	560	567	-1	AGGTGTAT
MA0892.1	GSX1	5.494	0.843975353447589	643	652	-1	CCCCATTTGC
MA0903.1	HOXB3	5.490	0.862229393632921	830	839	-1	GCCAATTTGA
MA0090.2	TEAD1	5.485	0.836219544101095	414	423	1	TACATTTTAA
MA0810.1	TFAP2A(var.2)	5.484	0.841480088467142	285	296	1	ATCCCCAAGCCT
MA0726.1	VSX2	5.482	0.821287557999955	407	414	-1	ACAATTAT
MA0887.1	EVX1	5.481	0.849657268690858	505	514	-1	AATAATCACA
MA0703.1	LMX1B	5.481	0.83615166815122	506	513	-1	ATAATCAC
MA0597.1	THAP1	5.481	0.835378941463687	704	712	-1	TCTCCCAAA
MA0668.1	NEUROD2	5.481	0.854862494753254	755	764	-1	ACCGTCCGTT
MA0132.2	PDX1	5.480	0.874152438414304	506	513	1	GTGATTAT
MA0842.1	NRL	5.478	0.82227568628153	474	484	1	CCTGAGCTGAT
MA0506.1	NRF1	5.478	0.844639356745189	1228	1238	-1	CAGGCCGCGCG
MA0892.1	GSX1	5.475	0.843459366010467	810	819	-1	GGTAGTTAAG
MA0506.1	NRF1	5.473	0.844577607701242	1106	1116	-1	GCGCCCGCACC
MA0599.1	KLF5	5.472	0.872864387647604	299	308	1	GCCCCTCGCA
MA0819.1	CLOCK	5.469	0.806739588229996	26	35	1	ACCACGCGCA
MA0699.1	LBX2	5.468	0.824348663676852	491	500	1	CCCATTTACC
MA0597.1	THAP1	5.467	0.834950474089668	396	404	-1	TTGACCACA
MA0630.1	SHOX	5.467	0.828487958741357	509	516	-1	ATAATAAT
MA0793.1	POU6F2	5.466	0.809861731717181	507	516	1	TGATTATTAT
MA0775.1	MEIS3	5.466	0.854851971429492	519	526	1	ATGGCATG
MA0691.1	TFAP4	5.465	0.817842969718434	475	484	1	CTGAGCTGAT
MA0721.1	UNCX	5.461	0.840012099459287	506	513	-1	ATAATCAC
MA0708.1	MSX2	5.461	0.835459188328795	582	589	1	AGAATTAA
MA0003.3	TFAP2A	5.460	0.841073427605489	172	182	-1	CACCCGGGGCC
MA0807.1	TBX5	5.458	0.814254180848391	455	462	-1	TCGTGTTA
MA0702.1	LMX1A	5.458	0.812757981889225	509	516	-1	ATAATAAT
MA0145.3	TFCP2	5.451	0.805330384835692	713	722	1	GATCTGGATG
MA0506.1	NRF1	5.451	0.844305911907876	1020	1030	1	CCCCCTGCCCC
MA0819.1	CLOCK	5.449	0.806353834827762	26	35	-1	TGCGCGTGGT
MA0831.1	TFE3	5.447	0.830799433846719	32	41	1	CGCATGTGCA
MA0899.1	HOXA10	5.445	0.817013275717084	376	386	-1	TGTACTAACAA
MA0900.1	HOXA2	5.445	0.854089796188325	479	488	-1	ATCCATCAGC
MA0506.1	NRF1	5.445	0.84423181305514	1097	1107	1	GCGGGTGCGGG
MA0506.1	NRF1	5.445	0.84423181305514	1103	1113	1	GCGGGTGCGGG
MA0090.2	TEAD1	5.443	0.835354169740517	803	812	1	TAAATTTCTT
MA0662.1	MIXL1	5.442	0.848487765071918	505	514	1	TGTGATTATT
MA0900.1	HOXA2	5.440	0.853976753505443	581	590	1	AAGAATTAAA
MA0635.1	BARHL2	5.439	0.87174668627102	801	810	1	AATAAATTTC
MA0597.1	THAP1	5.438	0.8340629345292	1169	1177	1	GCGCCCGGC
MA0740.1	KLF14	5.429	0.80473619598682	25	38	1	CACCACGCGCATGT
MA0634.1	ALX3	5.428	0.817308000593028	438	447	-1	TCCAGTTATA
MA0892.1	GSX1	5.428	0.842182976034429	438	447	-1	TCCAGTTATA
MA0809.1	TEAD4	5.423	0.838731329914725	414	423	1	TACATTTTAA
MA0808.1	TEAD3	5.419	0.882287904436087	469	476	1	AAATGCCT
MA0810.1	TFAP2A(var.2)	5.419	0.84047125108595	872	883	1	CGCCCACCGCCC
MA0597.1	THAP1	5.404	0.833022370906582	647	655	-1	TTGCCCCAT
MA0905.1	HOXC10	5.403	0.849538950311891	652	661	1	GCAATTAAAC
MA0792.1	POU5F1B	5.390	0.812094794561001	494	502	-1	AAGGTAAAT
MA0068.2	PAX4	5.390	0.803461284098293	652	659	1	GCAATTAA
MA0700.1	LHX2	5.387	0.855186749806455	406	415	-1	TACAATTATT
MA0899.1	HOXA10	5.387	0.815807465618365	550	560	1	GCCCGTAAATA
MA0887.1	EVX1	5.384	0.847449937937359	810	819	-1	GGTAGTTAAG
MA0809.1	TEAD4	5.380	0.837811249535771	537	546	1	AACATCCCAT
MA0803.1	TBX15	5.379	0.827148610318097	160	167	1	AGGTGGGG
MA0722.1	VAX1	5.374	0.835442590098288	811	818	1	TTAACTAC
MA0724.1	VENTX	5.371	0.857543849450837	505	513	1	TGTGATTAT
MA0716.1	PRRX1	5.369	0.840205646740388	506	513	1	GTGATTAT
MA0721.1	UNCX	5.366	0.837216139249189	700	707	-1	CAAATCAA
MA0811.1	TFAP2B	5.365	0.827885660846161	921	932	1	TGGCCGGAGCGA
MA0746.1	SP3	5.358	0.809865240411799	126	136	-1	GCCTCTCCCAG
MA0593.1	FOXP2	5.358	0.8128362741025	505	515	-1	TAATAATCACA
MA0691.1	TFAP4	5.355	0.81607068966478	475	484	-1	ATCAGCTCAG
MA0766.1	GATA5	5.353	0.86068289064965	528	535	-1	TGATACAG
MA0903.1	HOXB3	5.351	0.858992350649614	505	514	-1	AATAATCACA
MA0717.1	RAX2	5.351	0.838653530358218	506	513	1	GTGATTAT
MA0875.1	BARX1	5.349	0.871871223923437	687	694	1	AGGATTAG
MA0895.1	HMBOX1	5.348	0.821530908232627	656	665	-1	CGTGGTTTAA
MA0158.1	HOXA5	5.346	0.841216237174852	1297	1304	1	CAGTAAGT
MA0892.1	GSX1	5.345	0.839928925651211	63	72	1	CCTCACTAGG
MA0820.1	FIGLA	5.343	0.823581992056155	8	17	-1	TCCACCGGGG
MA0524.2	TFAP2C	5.341	0.823239122657618	171	182	-1	CACCCGGGGCCC
MA0090.2	TEAD1	5.336	0.833149525536188	784	793	1	CAAATCCCGC
MA0746.1	SP3	5.335	0.809412289348511	1236	1246	1	CTGCCGCCCCC
MA0696.1	ZIC1	5.330	0.822942786209987	191	204	-1	TACATCCTGCTGCC
MA0702.1	LMX1A	5.329	0.809242070099043	407	414	1	ATAATTGT
MA0162.2	EGR1	5.328	0.837238447790597	143	156	-1	CTCCCGCCCTTGGA
MA0706.1	MEOX2	5.328	0.829267333794523	810	819	-1	GGTAGTTAAG
MA0903.1	HOXB3	5.327	0.858433436753216	479	488	-1	ATCCATCAGC
MA0593.1	FOXP2	5.326	0.812285068737514	588	598	1	AAAAAAATAAA
MA0893.1	GSX2	5.324	0.827383552294803	505	514	-1	AATAATCACA
MA0056.1	MZF1	5.322	0.828293446090449	234	239	1	AGAGGA
MA0056.1	MZF1	5.322	0.828293446090449	933	938	1	AGAGGA
MA0056.1	MZF1	5.322	0.828293446090449	1020	1025	-1	AGGGGG
MA0746.1	SP3	5.314	0.808998725334206	158	168	-1	ACCCCACCTGC
MA0738.1	HIC2	5.313	0.847577441845688	487	495	1	ATACCCCAT
MA0524.2	TFAP2C	5.312	0.822767859395812	1225	1236	1	CGCCGCGCGGCC
MA0726.1	VSX2	5.311	0.816954850546528	652	659	1	GCAATTAA
MA0680.1	PAX7	5.304	0.816960159187295	684	693	-1	TAATCCTTTA
MA0842.1	NRL	5.302	0.81848912470875	366	376	-1	AATACGATGTC
MA0721.1	UNCX	5.300	0.835273682682173	582	589	-1	TTAATTCT
MA0738.1	HIC2	5.298	0.847243490703013	202	210	1	GTACCCTGC
MA0892.1	GSX1	5.295	0.838571063974574	553	562	1	CGTAAATATA
MA0662.1	MIXL1	5.295	0.844662080254966	699	708	-1	CCAAATCAAG
MA0862.1	GMEB2	5.292	0.812827186952736	1152	1159	1	GTGCGTAC
MA0848.1	FOXO4	5.291	0.854187458252782	81	87	1	CTAAACA
MA0597.1	THAP1	5.290	0.829533422289569	58	66	1	CTTCCCCTC
MA0837.1	CEBPE	5.289	0.836884088006229	806	815	1	ATTTCTTAAC
MA0042.2	FOXI1	5.288	0.848789767198463	594	600	1	ATAAAAA
MA0723.1	VAX2	5.286	0.836722985347326	831	838	1	CAAATTGG
MA0684.1	RUNX3	5.285	0.81776865692625	1100	1109	-1	CACCCGCACC
MA0903.1	HOXB3	5.284	0.857432049355502	505	514	1	TGTGATTATT
MA0722.1	VAX1	5.284	0.832887766761623	652	659	1	GCAATTAA
MA0789.1	POU3F4	5.283	0.822047722164774	36	44	1	TGTGCAAAA
MA0717.1	RAX2	5.283	0.836673799782396	506	513	-1	ATAATCAC
MA0442.1	SOX10	5.281	0.838899639980467	1147	1152	-1	CGGTGT
MA0810.1	TFAP2A(var.2)	5.280	0.838313891147707	915	926	-1	CGGCCAGAGGCC
MA0703.1	LMX1B	5.279	0.830105765006759	509	516	1	ATTATTAT
MA0713.1	PHOX2A	5.278	0.802180207058274	587	597	1	TAAAAAAATAA
MA0699.1	LBX2	5.277	0.819099802101985	438	447	-1	TCCAGTTATA
MA0893.1	GSX2	5.277	0.826083354554461	810	819	-1	GGTAGTTAAG
MA0837.1	CEBPE	5.275	0.836657148334372	417	426	1	ATTTTAAAAC
MA0711.1	OTX1	5.275	0.864486434948977	582	589	-1	TTAATTCT
MA0722.1	VAX1	5.274	0.832603897501993	831	838	1	CAAATTGG
MA0597.1	THAP1	5.274	0.829043745290691	1102	1110	-1	GCACCCGCA
MA0893.1	GSX2	5.270	0.825889708082495	508	517	1	GATTATTATC
MA0003.3	TFAP2A	5.268	0.838055195141078	997	1007	-1	AGCTTCGGGGT
MA0830.1	TCF4	5.267	0.868253868663649	32	41	-1	TGCACATGCG
MA0755.1	CUX2	5.263	0.820708299105923	481	490	1	TGATGGATAC
MA0056.1	MZF1	5.262	0.825555833876247	126	131	1	CTGGGA
MA0717.1	RAX2	5.262	0.836062412398686	700	707	-1	CAAATCAA
MA0056.1	MZF1	5.262	0.825555833876247	1125	1130	-1	CGGTGA
MA0056.1	MZF1	5.262	0.825555833876247	1181	1186	1	CGGTGA
MA0703.1	LMX1B	5.260	0.829537090948617	803	810	-1	GAAATTTA
MA0751.1	ZIC4	5.260	0.800430657427459	1213	1227	1	TCTGACCCGCTGCGC
MA0593.1	FOXP2	5.254	0.811044856666295	556	566	1	AAATATACACC
MA0850.1	FOXP3	5.252	0.849179763661568	326	332	1	GCAGACA
MA0850.1	FOXP3	5.252	0.849179763661568	898	904	1	GCAGACA
MA0892.1	GSX1	5.251	0.837376145699134	810	819	1	CTTAACTACC
MA0818.1	BHLHE22	5.249	0.8150041493178	642	651	-1	CCCATTTGCT
MA0900.1	HOXA2	5.248	0.849635914482798	505	514	1	TGTGATTATT
MA0807.1	TBX5	5.247	0.80880176952459	1099	1106	1	GGGTGCGG
MA0807.1	TBX5	5.247	0.80880176952459	1105	1112	1	GGGTGCGG
MA0908.1	HOXD11	5.246	0.805131549555814	585	594	1	ATTAAAAAAA
MA0893.1	GSX2	5.245	0.82519811353976	491	500	1	CCCATTTACC
MA0703.1	LMX1B	5.244	0.829058207531234	831	838	-1	CCAATTTG
MA0725.1	VSX1	5.242	0.818815854413184	652	659	1	GCAATTAA
MA0741.1	KLF16	5.241	0.803588237380409	1020	1030	1	CCCCCTGCCCC
MA0103.2	ZEB1	5.241	0.834387376669568	1098	1106	-1	CCGCACCCG
MA0103.2	ZEB1	5.241	0.834387376669568	1104	1112	-1	CCGCACCCG
MA0766.1	GATA5	5.239	0.857783922034011	511	518	-1	GGATAATA
MA0037.2	GATA3	5.228	0.851260838323882	592	599	1	AAATAAAA
MA0766.1	GATA5	5.224	0.857402478795111	701	708	1	TGATTTGG
MA0723.1	VAX2	5.222	0.835031099525362	407	414	-1	ACAATTAT
MA0895.1	HMBOX1	5.221	0.818871170256604	247	256	-1	CCTGCTTAGC
MA0671.1	NFIX	5.220	0.87517266707359	822	830	1	ACGGCCAGT
MA0649.1	HEY2	5.219	0.803970196444024	26	35	1	ACCACGCGCA
MA0498.2	MEIS1	5.219	0.891911665579624	189	195	-1	CTGCCAG
MA0498.2	MEIS1	5.219	0.891911665579624	620	626	-1	CTGCCAG
MA0792.1	POU5F1B	5.218	0.808687197272421	416	424	1	CATTTTAAA
MA0489.1	JUN(var.2)	5.216	0.832054921108973	215	228	-1	GAGCAGTGACTGAC
MA0819.1	CLOCK	5.216	0.801859807691727	660	669	1	ACCACGAGGC
MA0847.1	FOXD2	5.213	0.864665556085496	507	513	-1	ATAATCA
MA0873.1	HOXD12	5.209	0.817397173658758	741	751	-1	GGCCTTAAAAC
MA0746.1	SP3	5.204	0.806832437640223	288	298	1	CCCAAGCCTCA
MA0909.1	HOXD13	5.203	0.817409305367544	583	592	1	GAATTAAAAA
MA0775.1	MEIS3	5.196	0.848873005654905	364	371	1	AAGACATC
MA0674.1	NKX6-1	5.196	0.849997000298228	407	414	1	ATAATTGT
MA0892.1	GSX1	5.192	0.835773868920702	491	500	1	CCCATTTACC
MA0717.1	RAX2	5.192	0.834024454452987	582	589	-1	TTAATTCT
MA0807.1	TBX5	5.191	0.807354684054766	980	987	-1	AGGTGGGC
MA0900.1	HOXA2	5.187	0.848256793751646	643	652	-1	CCCCATTTGC
MA0823.1	HEY1	5.185	0.808294153737959	1226	1235	-1	GCCGCGCGGC
MA0823.1	HEY1	5.185	0.808294153737959	1226	1235	1	GCCGCGCGGC
MA0810.1	TFAP2A(var.2)	5.173	0.836653189612514	1225	1236	-1	GGCCGCGCGGCG
MA0842.1	NRL	5.172	0.815692232637946	894	904	-1	TGTCTGCCGAG
MA0811.1	TFAP2B	5.169	0.824777218541983	285	296	1	ATCCCCAAGCCT
MA0888.1	EVX2	5.169	0.848042420820905	406	415	1	AATAATTGTA
MA0721.1	UNCX	5.169	0.831418200708248	506	513	1	GTGATTAT
MA0599.1	KLF5	5.168	0.868997082103147	706	715	-1	ATCTCTCCCA
MA0522.2	TCF3	5.165	0.856694783976287	102	111	-1	TGCACCTATG
MA0741.1	KLF16	5.165	0.802345853392103	164	174	-1	GCCCAGACCCC
MA0902.1	HOXB2	5.165	0.846150268033249	508	517	1	GATTATTATC
MA0703.1	LMX1B	5.165	0.826693720657905	594	601	1	ATAAAAAA
MA0746.1	SP3	5.162	0.806005309611611	983	993	1	CACCTGCCCCT
MA0662.1	MIXL1	5.160	0.841148696239397	581	590	-1	TTTAATTCTT
MA0700.1	LHX2	5.157	0.851305886755458	406	415	1	AATAATTGTA
MA0661.1	MEOX1	5.156	0.833228788332574	651	660	-1	TTTAATTGCC
MA0630.1	SHOX	5.156	0.818466382194696	700	707	1	TTGATTTG
MA0048.2	NHLH1	5.155	0.809920451059834	1045	1054	-1	CGCAGCGGGG
MA0892.1	GSX1	5.154	0.834741894046458	505	514	-1	AATAATCACA
MA0722.1	VAX1	5.152	0.829140692534514	792	799	-1	CTAAATGC
MA0497.1	MEF2C	5.149	0.801936351304499	582	596	1	AGAATTAAAAAAATA
MA0081.1	SPIB	5.147	0.818159254453231	676	682	1	TTGGGAA
MA0762.1	ETV2	5.145	0.803077359622324	194	204	1	AGCAGGATGTA
MA0635.1	BARHL2	5.145	0.866273812117691	682	691	1	ACTAAAGGAT
MA0807.1	TBX5	5.144	0.806140165892592	860	867	1	AGGGGTCT
MA0048.2	NHLH1	5.143	0.809717452226679	32	41	-1	TGCACATGCG
MA0672.1	NKX2-3	5.142	0.849138732203255	230	239	-1	TCCTCTTGGG
MA0774.1	MEIS2	5.141	0.817160183626569	212	219	-1	CTGACACA
MA0903.1	HOXB3	5.141	0.854101854056128	508	517	1	GATTATTATC
MA0158.1	HOXA5	5.141	0.833996322237678	793	800	-1	CCTAAATG
MA0765.1	ETV5	5.141	0.82630206632734	1054	1063	-1	CTCGGAAGAC
MA0810.1	TFAP2A(var.2)	5.138	0.836109969484179	1018	1029	1	CGCCCCCTGCCC
MA0710.1	NOTO	5.133	0.860885439321104	651	660	1	GGCAATTAAA
MA0811.1	TFAP2B	5.133	0.824206280159583	996	1007	1	CACCCCGAAGCT
MA0081.1	SPIB	5.133	0.817680957155442	1142	1148	1	AGCGGAC
MA0671.1	NFIX	5.131	0.873077380027409	1197	1205	1	CGAGCCCAG
MA0811.1	TFAP2B	5.130	0.82415870196105	915	926	-1	CGGCCAGAGGCC
MA0646.1	GCM1	5.122	0.81476432977982	1251	1261	-1	CGTGGGGGCGG
MA0726.1	VSX2	5.117	0.812039381271879	407	414	1	ATAATTGT
MA0893.1	GSX2	5.117	0.821657149480955	438	447	-1	TCCAGTTATA
MA0847.1	FOXD2	5.117	0.862629587072147	558	564	1	ATATACA
MA0701.1	LHX9	5.115	0.84371332194829	652	659	-1	TTAATTGC
MA0707.1	MNX1	5.114	0.828318882044186	505	514	-1	AATAATCACA
MA0703.1	LMX1B	5.111	0.825077489124238	799	806	1	GGAATAAA
MA0144.2	STAT3	5.110	0.859460102805052	793	803	1	CATTTAGGAAT
MA0634.1	ALX3	5.109	0.808844054221575	505	514	-1	AATAATCACA
MA0612.1	EMX1	5.109	0.80666856204162	791	800	-1	CCTAAATGCG
MA0161.1	NFIC	5.108	0.846283686001418	443	448	1	CTGGAT
MA0161.1	NFIC	5.108	0.846283686001418	716	721	1	CTGGAT
MA0081.1	SPIB	5.104	0.816690198467163	955	961	1	AGCGGGA
MA0892.1	GSX1	5.103	0.833356875136289	508	517	1	GATTATTATC
MA0914.1	ISL2	5.102	0.829009765732036	467	474	-1	GCATTTTG
MA0745.1	SNAI2	5.100	0.849772803132675	1	9	-1	GGCTGGTTT
MA0809.1	TEAD4	5.094	0.831691645154826	521	530	1	GGCATGCCTG
MA0807.1	TBX5	5.093	0.804822284482574	886	893	-1	GGGTGGGG
MA0886.1	EMX2	5.092	0.856758928327771	508	517	1	GATTATTATC
MA0597.1	THAP1	5.084	0.823228830929003	252	260	-1	CCTCCCTGC
MA0637.1	CENPB	5.080	0.810572555449515	1260	1274	1	CGCGGATCTTGCGCA
MA0812.1	TFAP2B(var.2)	5.078	0.827195244742384	1287	1297	-1	GACCCGAGGCG
MA0081.1	SPIB	5.074	0.815665275686184	401	407	1	TCAAGAA
MA0081.1	SPIB	5.074	0.815665275686184	697	703	-1	TCAAGAA
MA0811.1	TFAP2B	5.072	0.823238856789405	915	926	1	GGCCTCTGGCCG
MA0761.1	ETV1	5.069	0.811484316798733	551	560	1	CCCGTAAATA
MA0490.1	JUNB	5.066	0.855384368622481	1183	1193	-1	CGGGGACTCAC
MA0900.1	HOXA2	5.065	0.84549855228934	699	708	-1	CCAAATCAAG
MA0630.1	SHOX	5.064	0.815501800065137	506	513	-1	ATAATCAC
MA0820.1	FIGLA	5.064	0.818025272193565	660	669	1	ACCACGAGGC
MA0899.1	HOXA10	5.062	0.809050771099675	581	591	1	AAGAATTAAAA
MA0775.1	MEIS3	5.060	0.845861378449928	635	642	1	CTGACAGA
MA0848.1	FOXO4	5.059	0.849600842124196	449	455	-1	ACAAACA
MA0259.1	ARNT::HIF1A	5.059	0.816827708686116	732	739	-1	CGACGTTC
MA0699.1	LBX2	5.059	0.813108954859466	810	819	-1	GGTAGTTAAG
MA0599.1	KLF5	5.058	0.867597728123244	1188	1197	1	TCCCCGGCCC
MA0706.1	MEOX2	5.056	0.822466882496441	651	660	-1	TTTAATTGCC
MA0666.1	MSX1	5.054	0.835147405958358	506	513	-1	ATAATCAC
MA0891.1	GSC2	5.054	0.816158156845745	511	520	1	TATTATCCAT
MA0661.1	MEOX1	5.053	0.831106641792547	406	415	1	AATAATTGTA
MA0902.1	HOXB2	5.052	0.843214825019061	830	839	-1	GCCAATTTGA
MA0003.3	TFAP2A	5.050	0.834628243697112	915	925	-1	GGCCAGAGGCC
MA0597.1	THAP1	5.048	0.822127057681526	1029	1037	1	CCGCCCCGT
MA0673.1	NKX2-8	5.045	0.864110171215327	400	408	-1	ATTCTTGAC
MA0484.1	HNF4G	5.044	0.814268513127872	1018	1032	-1	GCGGGGCAGGGGGCG
MA0805.1	TBX1	5.043	0.82492728545237	178	185	1	GGGTGGGA
MA0805.1	TBX1	5.043	0.82492728545237	993	1000	-1	GGGTGGGA
MA0845.1	FOXB1	5.041	0.803850174805847	492	502	-1	AAGGTAAATGG
MA0846.1	FOXC2	5.040	0.813971247100296	447	458	-1	GTTACAAACAAT
MA0048.2	NHLH1	5.040	0.807975045575441	1139	1148	1	CGCAGCGGAC
MA0718.1	RAX	5.035	0.824299904475433	508	517	-1	GATAATAATC
MA0902.1	HOXB2	5.035	0.842773209698343	1120	1129	1	GGCCATCACC
MA0703.1	LMX1B	5.031	0.822683072037322	506	513	1	GTGATTAT
MA0003.3	TFAP2A	5.024	0.834219524717556	872	882	1	CGCCCACCGCC
MA0738.1	HIC2	5.024	0.841143316496802	1169	1177	1	GCGCCCGGC
MA0675.1	NKX6-2	5.023	0.839974964928404	491	498	1	CCCATTTA
MA0845.1	FOXB1	5.021	0.803535315944202	591	601	1	AAAATAAAAAA
MA0831.1	TFE3	5.019	0.822679993629364	1193	1202	1	GGCCCGAGCC
MA0701.1	LHX9	5.018	0.841060035967826	506	513	-1	ATAATCAC
MA0746.1	SP3	5.018	0.803169442084942	1097	1107	-1	CCCGCACCCGC
MA0746.1	SP3	5.018	0.803169442084942	1103	1113	-1	CCCGCACCCGC
MA0725.1	VSX1	5.016	0.812464884086719	811	818	1	TTAACTAC
MA0801.1	MGA	5.014	0.835156649845726	304	311	-1	AGCTGCGA
MA0803.1	TBX15	5.011	0.820720347215504	888	895	-1	AGGGGTGG
MA0723.1	VAX2	5.010	0.829426727740106	792	799	-1	CTAAATGC
MA0827.1	OLIG3	5.008	0.829792538197259	100	109	-1	CACCTATGGT
MA0674.1	NKX6-1	5.007	0.845890676871079	807	814	1	TTTCTTAA
MA0746.1	SP3	5.006	0.802933119791053	45	55	1	CACGCACCCCA
MA0524.2	TFAP2C	5.004	0.81776271854629	6	17	-1	TCCACCGGGGCT
MA0056.1	MZF1	5.004	0.813784101355175	180	185	1	GTGGGA
MA0056.1	MZF1	5.004	0.813784101355175	389	394	1	GGGTGA
MA0056.1	MZF1	5.004	0.813784101355175	993	998	-1	GTGGGA
MA0661.1	MEOX1	5.002	0.830055870204767	505	514	-1	AATAATCACA
MA0646.1	GCM1	5.001	0.812974855951478	524	534	-1	GATACAGGCAT
MA0765.1	ETV5	5.000	0.823287184401053	1142	1151	1	AGCGGACACC
MA0593.1	FOXP2	4.999	0.806652438914063	79	89	1	TGCTAAACACT
MA0712.1	OTX2	4.999	0.851514031033887	512	519	1	ATTATCCA
MA0597.1	THAP1	4.999	0.820627421872459	1239	1247	1	CCGCCCCCG
MA0597.1	THAP1	4.999	0.820627421872459	1245	1253	1	CCGCCCCCG
MA0612.1	EMX1	4.996	0.803493530359253	643	652	1	GCAAATGGGG
MA0703.1	LMX1B	4.991	0.821485863493865	700	707	-1	CAAATCAA
MA0671.1	NFIX	4.990	0.869757880325031	188	196	1	GCTGGCAGC
MA0056.1	MZF1	4.989	0.813099698301624	50	55	-1	TGGGGT
MA0056.1	MZF1	4.989	0.813099698301624	163	168	1	TGGGGT
MA0056.1	MZF1	4.989	0.813099698301624	489	494	-1	TGGGGT
MA0056.1	MZF1	4.989	0.813099698301624	576	581	-1	TGTGGA
MA0056.1	MZF1	4.989	0.813099698301624	648	653	1	TGGGGC
MA0056.1	MZF1	4.989	0.813099698301624	885	890	-1	TGGGGT
MA0745.1	SNAI2	4.989	0.847558640286287	1177	1185	-1	CACCGGTGG
MA0723.1	VAX2	4.987	0.828818706272837	811	818	1	TTAACTAC
MA0845.1	FOXB1	4.985	0.802968569993241	551	561	1	CCCGTAAATAT
MA0831.1	TFE3	4.984	0.822016020714393	32	41	-1	TGCACATGCG
MA0807.1	TBX5	4.980	0.801902272730965	46	53	-1	GGGTGCGT
MA0726.1	VSX2	4.979	0.808542810344552	811	818	1	TTAACTAC
MA0722.1	VAX1	4.977	0.824172980490998	582	589	-1	TTAATTCT
MA0699.1	LBX2	4.976	0.810828035955205	247	256	-1	CCTGCTTAGC
MA0524.2	TFAP2C	4.972	0.817242703912573	1192	1203	1	CGGCCCGAGCCC
MA0524.2	TFAP2C	4.970	0.817210202997966	6	17	1	AGCCCCGGTGGA
MA0674.1	NKX6-1	4.970	0.845086793448833	652	659	-1	TTAATTGC
MA0698.1	ZBTB18	4.970	0.818029118813596	710	722	-1	CATCCAGATCTCT
MA0811.1	TFAP2B	4.970	0.821621198039271	1225	1236	1	CGCCGCGCGGCC
MA0878.1	CDX1	4.969	0.829397215873367	799	807	1	GGAATAAAT
MA0893.1	GSX2	4.967	0.817507582224543	553	562	1	CGTAAATATA
MA0703.1	LMX1B	4.967	0.82076753836779	554	561	1	GTAAATAT
MA0882.1	DLX6	4.963	0.842469815661979	554	561	-1	ATATTTAC
MA0613.1	FOXG1	4.962	0.827900094297596	506	513	-1	ATAATCAC
MA0613.1	FOXG1	4.962	0.827900094297596	558	565	1	ATATACAC
MA0090.2	TEAD1	4.961	0.825422968745314	195	204	-1	TACATCCTGC
MA0644.1	ESX1	4.959	0.820422028454486	810	819	1	CTTAACTACC
MA0675.1	NKX6-2	4.958	0.838185956631155	1121	1128	1	GCCATCAC
MA0442.1	SOX10	4.956	0.824471256406943	569	574	1	CTATGT
MA0136.2	ELF5	4.956	0.812713817953452	997	1007	1	ACCCCGAAGCT
MA0893.1	GSX2	4.954	0.817147953062321	643	652	-1	CCCCATTTGC
MA0524.2	TFAP2C	4.954	0.816950195681107	1199	1210	-1	CGCTCCTGGGCT
MA0634.1	ALX3	4.947	0.804545749167733	699	708	-1	CCAAATCAAG
MA0658.1	LHX6	4.947	0.834321102522597	810	819	1	CTTAACTACC
MA0471.1	E2F6	4.947	0.834008796499913	921	931	1	TGGCCGGAGCG
MA0878.1	CDX1	4.946	0.828929128637536	810	818	-1	GTAGTTAAG
MA0093.2	USF1	4.941	0.8380506100282	659	669	-1	GCCTCGTGGTT
MA0710.1	NOTO	4.941	0.8574901165579	802	811	1	ATAAATTTCT
MA0081.1	SPIB	4.940	0.811087287264482	314	320	1	TGAGGAC
MA0818.1	BHLHE22	4.937	0.809303077758361	100	109	-1	CACCTATGGT
MA0808.1	TEAD3	4.937	0.874826211240275	538	545	1	ACATCCCA
MA0847.1	FOXD2	4.936	0.858790937161562	643	649	1	GCAAATG
MA0003.3	TFAP2A	4.933	0.832789008289112	1287	1297	1	CGCCTCGGGTC
MA0506.1	NRF1	4.930	0.837871661528617	1264	1274	1	GATCTTGCGCA
MA0642.1	EN2	4.927	0.834231289104883	491	500	1	CCCATTTACC
MA0701.1	LHX9	4.926	0.838543517305942	509	516	1	ATTATTAT
MA0158.1	HOXA5	4.919	0.826177682647177	553	560	1	CGTAAATA
MA0003.3	TFAP2A	4.917	0.832537488917077	1240	1250	1	CGCCCCCGCCC
MA0003.3	TFAP2A	4.917	0.832537488917077	1246	1256	1	CGCCCCCGCCC
MA0130.1	ZNF354C	4.916	0.824934520817588	483	488	-1	ATCCAT
MA0130.1	ZNF354C	4.916	0.824934520817588	515	520	1	ATCCAT
MA0746.1	SP3	4.913	0.801101622013413	1009	1019	1	GCCCGGCCCCG
MA0470.1	E2F4	4.912	0.822597226247504	967	977	1	CCGCGGAAGCC
MA0887.1	EVX1	4.911	0.83668635601566	651	660	-1	TTTAATTGCC
MA0003.3	TFAP2A	4.910	0.832427449191812	285	295	1	ATCCCCAAGCC
MA0706.1	MEOX2	4.907	0.818741635278006	508	517	-1	GATAATAATC
MA0079.3	SP1	4.905	0.842851196688203	1188	1198	1	TCCCCGGCCCG
MA0464.2	BHLHE40	4.904	0.829613564246312	32	41	1	CGCATGTGCA
MA0850.1	FOXP3	4.903	0.840399024023697	590	596	1	AAAAATA
MA0259.1	ARNT::HIF1A	4.901	0.81211418246341	103	110	1	ATAGGTGC
MA0899.1	HOXA10	4.901	0.805703608584263	417	427	-1	TGTTTTAAAAT
MA0837.1	CEBPE	4.900	0.830578407123905	1267	1276	-1	GATGCGCAAG
MA0845.1	FOXB1	4.894	0.801535962172756	571	581	-1	TGTGGATACAT
MA0849.1	FOXO6	4.889	0.857151032602788	81	87	1	CTAAACA
MA0717.1	RAX2	4.888	0.825173894231664	492	499	1	CCATTTAC
MA0903.1	HOXB3	4.885	0.848140105827879	643	652	-1	CCCCATTTGC
MA0498.2	MEIS1	4.884	0.884817338296032	463	469	1	AGGACAA
MA0673.1	NKX2-8	4.883	0.861180845414682	143	151	-1	GCCCTTGGA
MA0593.1	FOXP2	4.883	0.804654319465988	720	730	1	ATGAAAAGAAG
MA0845.1	FOXB1	4.882	0.801347046855769	531	541	1	TATCAAAACAT
MA0599.1	KLF5	4.880	0.865333318955766	957	966	-1	ACCCCTCCCG
MA0162.2	EGR1	4.879	0.832430033819544	849	862	1	CTTCTGCCTCCAGG
MA0003.3	TFAP2A	4.876	0.83189297052624	1253	1263	1	GCCCCCACGCG
MA0902.1	HOXB2	4.874	0.838590852837421	699	708	-1	CCAAATCAAG
MA0671.1	NFIX	4.873	0.867003401848591	619	627	1	CCTGGCAGA
MA0888.1	EVX2	4.873	0.841658752782627	1294	1303	1	GGTCAGTAAG
MA0902.1	HOXB2	4.869	0.838460965978386	479	488	-1	ATCCATCAGC
MA0848.1	FOXO4	4.868	0.845824791776955	594	600	1	ATAAAAA
MA0701.1	LHX9	4.865	0.836874956019259	700	707	-1	CAAATCAA
MA0699.1	LBX2	4.864	0.807750169481984	791	800	1	CGCATTTAGG
MA0017.2	NR2F1	4.861	0.834973566015045	1211	1223	-1	AGCGGGTCAGAGG
MA0722.1	VAX1	4.860	0.820851710153333	509	516	-1	ATAATAAT
MA0090.2	TEAD1	4.857	0.823280136995312	282	291	1	TGCATCCCCA
MA0158.1	HOXA5	4.849	0.823712345839361	829	836	1	GTCAAATT
MA0259.1	ARNT::HIF1A	4.847	0.810503230463245	27	34	1	CCACGCGC
MA0259.1	ARNT::HIF1A	4.847	0.810503230463245	158	165	-1	CCACCTGC
MA0259.1	ARNT::HIF1A	4.847	0.810503230463245	982	989	1	CCACCTGC
MA0056.1	MZF1	4.846	0.806575055857775	181	186	1	TGGGAA
MA0056.1	MZF1	4.846	0.806575055857775	677	682	1	TGGGAA
MA0823.1	HEY1	4.845	0.802147655059898	43	52	1	AACACGCACC
MA0470.1	E2F4	4.831	0.821314507379077	1024	1034	-1	GGGCGGGGCAG
MA0882.1	DLX6	4.829	0.838995255285087	582	589	1	AGAATTAA
MA0130.1	ZNF354C	4.828	0.821082870798916	20	25	1	ATTCAC
MA0130.1	ZNF354C	4.828	0.821082870798916	285	290	1	ATCCCC
MA0130.1	ZNF354C	4.828	0.821082870798916	560	565	1	ATACAC
MA0888.1	EVX2	4.828	0.840688262709241	686	695	1	AAGGATTAGG
MA0130.1	ZNF354C	4.828	0.821082870798916	1261	1266	-1	ATCCGC
MA0161.1	NFIC	4.826	0.836838493391658	270	275	-1	CTGGAG
MA0903.1	HOXB3	4.826	0.8467661091659	490	499	1	CCCCATTTAC
MA0161.1	NFIC	4.826	0.836838493391658	856	861	-1	CTGGAG
MA0442.1	SOX10	4.824	0.818611112924773	900	905	-1	CTGTCT
MA0716.1	PRRX1	4.821	0.8258546773745	509	516	-1	ATAATAAT
MA0824.1	ID4	4.821	0.817708530215682	1096	1105	-1	CGCACCCGCT
MA0442.1	SOX10	4.820	0.818433532819252	362	367	-1	TCTTGT
MA0442.1	SOX10	4.820	0.818433532819252	579	584	-1	TCTTGT
MA0442.1	SOX10	4.820	0.818433532819252	753	758	-1	CGTTCT
MA0033.2	FOXL1	4.818	0.863788663899756	358	364	1	GAAAACA
MA0465.1	CDX2	4.815	0.82528222512565	797	807	1	TAGGAATAAAT
MA0900.1	HOXA2	4.814	0.839823809608695	490	499	1	CCCCATTTAC
MA0634.1	ALX3	4.811	0.800937295542286	651	660	-1	TTTAATTGCC
MA0003.3	TFAP2A	4.810	0.830855453116598	922	932	-1	TCGCTCCGGCC
MA0761.1	ETV1	4.810	0.806594544182849	1271	1280	-1	CTCGGATGCG
MA0162.2	EGR1	4.807	0.831658974118172	125	138	-1	CGGCCTCTCCCAGG
MA0810.1	TFAP2A(var.2)	4.807	0.830972659127645	149	160	-1	TGCCCTCCCGCC
MA0442.1	SOX10	4.805	0.817767607423551	374	379	1	ATTTGT
MA0442.1	SOX10	4.805	0.817767607423551	450	455	1	GTTTGT
MA0442.1	SOX10	4.805	0.817767607423551	597	602	-1	CTTTTT
MA0887.1	EVX1	4.805	0.834274221377816	1120	1129	1	GGCCATCACC
MA0161.1	NFIC	4.801	0.836001153621289	241	246	1	TTGGGA
MA0161.1	NFIC	4.801	0.836001153621289	676	681	1	TTGGGA
MA0161.1	NFIC	4.801	0.836001153621289	705	710	1	TTGGGA
MA0003.3	TFAP2A	4.795	0.830619653705316	890	900	-1	TGCCGAGGGGT
MA0707.1	MNX1	4.792	0.820939462435197	810	819	-1	GGTAGTTAAG
MA0706.1	MEOX2	4.792	0.815866444471832	1120	1129	1	GGCCATCACC
MA0827.1	OLIG3	4.790	0.826167302371153	100	109	1	ACCATAGGTG
MA0696.1	ZIC1	4.788	0.817769051765849	1018	1031	1	CGCCCCCTGCCCCG
MA0511.2	RUNX2	4.785	0.814402475151353	574	582	1	TATCCACAA
MA0642.1	EN2	4.780	0.83104570616995	247	256	-1	CCTGCTTAGC
MA0888.1	EVX2	4.780	0.839653073297628	508	517	-1	GATAATAATC
MA0824.1	ID4	4.778	0.816884159503802	1102	1111	-1	CGCACCCGCA
MA0810.1	TFAP2A(var.2)	4.775	0.830476000724597	6	17	-1	TCCACCGGGGCT
MA0630.1	SHOX	4.775	0.806189145332065	652	659	1	GCAATTAA
MA0692.1	TFEB	4.775	0.821233940674733	660	669	-1	GCCTCGTGGT
MA0058.3	MAX	4.774	0.824300892919907	26	35	-1	TGCGCGTGGT
MA0079.3	SP1	4.773	0.84119048556939	294	304	1	CCTCAGCCCCT
MA0027.2	EN1	4.769	0.8457962005328	700	707	-1	CAAATCAA
MA0812.1	TFAP2B(var.2)	4.766	0.822465180205622	292	302	-1	GGGCTGAGGCT
MA0680.1	PAX7	4.764	0.809425058602957	684	693	1	TAAAGGATTA
MA0692.1	TFEB	4.763	0.821028055729706	308	317	-1	CTCACAAGCT
MA0644.1	ESX1	4.762	0.815357503266675	699	708	-1	CCAAATCAAG
MA0814.1	TFAP2C(var.2)	4.762	0.824460541381536	915	925	1	GGCCTCTGGCC
MA0725.1	VSX1	4.758	0.805214661324647	803	810	1	TAAATTTC
MA0259.1	ARNT::HIF1A	4.756	0.807788478018521	1148	1155	1	CACCGTGC
MA0837.1	CEBPE	4.755	0.828227960522525	417	426	-1	GTTTTAAAAT
MA0671.1	NFIX	4.752	0.864154753167827	870	878	1	AGCGCCCAC
MA0593.1	FOXP2	4.751	0.802380597335421	447	457	-1	TTACAAACAAT
MA0824.1	ID4	4.751	0.816366531382389	857	866	-1	GACCCCTGGA
MA0522.2	TCF3	4.750	0.849717777676849	1201	1210	-1	CGCTCCTGGG
MA0597.1	THAP1	4.749	0.812976218764976	759	767	-1	CTGACCGTC
MA0900.1	HOXA2	4.749	0.838354254731237	830	839	-1	GCCAATTTGA
MA0810.1	TFAP2A(var.2)	4.747	0.830041424621929	49	60	1	CACCCCAGGCTT
MA0090.2	TEAD1	4.747	0.821013680336655	181	190	-1	AGCCTTCCCA
MA0765.1	ETV5	4.743	0.817791974081509	755	764	1	AACGGACGGT
MA0888.1	EVX2	4.739	0.838768849008542	505	514	-1	AATAATCACA
MA0745.1	SNAI2	4.739	0.842571787028656	1102	1110	1	TGCGGGTGC
MA0830.1	TCF4	4.738	0.860163453850626	1096	1105	-1	CGCACCCGCT
MA0812.1	TFAP2B(var.2)	4.737	0.822025526771115	853	863	1	TGCCTCCAGGG
MA0814.1	TFAP2C(var.2)	4.736	0.824043553147767	1287	1297	1	CGCCTCGGGTC
MA0597.1	THAP1	4.734	0.812517146578527	168	176	-1	GGGCCCAGA
MA0597.1	THAP1	4.734	0.812517146578527	269	277	1	CCTCCAGTC
MA0809.1	TEAD4	4.731	0.82392445497901	468	477	1	AAAATGCCTG
MA0909.1	HOXD13	4.728	0.808646886774633	373	382	-1	CTAACAAATA
MA0810.1	TFAP2A(var.2)	4.727	0.829731013120024	921	932	1	TGGCCGGAGCGA
MA0524.2	TFAP2C	4.727	0.81326134187318	1252	1263	1	CGCCCCCACGCG
MA0130.1	ZNF354C	4.723	0.816487152026638	142	147	1	CTCCAA
MA0806.1	TBX4	4.723	0.823825774401049	178	185	1	GGGTGGGA
MA0130.1	ZNF354C	4.723	0.816487152026638	429	434	1	CTCCAA
MA0806.1	TBX4	4.723	0.823825774401049	993	1000	-1	GGGTGGGA
MA0162.2	EGR1	4.721	0.830737986141534	953	966	-1	ACCCCTCCCGCTGC
MA0811.1	TFAP2B	4.721	0.817672207561004	1225	1236	-1	GGCCGCGCGGCG
MA0830.1	TCF4	4.718	0.859857578054293	1102	1111	-1	CGCACCCGCA
MA0661.1	MEOX1	4.716	0.824163307967411	1120	1129	1	GGCCATCACC
MA0635.1	BARHL2	4.715	0.858269268287993	466	475	1	ACAAAATGCC
MA0033.2	FOXL1	4.711	0.861829192504495	558	564	1	ATATACA
MA0003.3	TFAP2A	4.709	0.829267737080632	49	59	-1	AGCCTGGGGTG
MA0523.1	TCF7L2	4.709	0.807515638016649	592	605	1	AAATAAAAAAGGGT
MA0599.1	KLF5	4.707	0.863132516787374	1021	1030	1	CCCCTGCCCC
MA0081.1	SPIB	4.704	0.803024561387453	457	463	1	ACACGAA
MA0831.1	TFE3	4.701	0.816647325430488	308	317	1	AGCTTGTGAG
MA0901.1	HOXB13	4.699	0.80815271759385	653	662	1	CAATTAAACC
MA0892.1	GSX1	4.699	0.822385352789063	699	708	-1	CCAAATCAAG
MA0673.1	NKX2-8	4.698	0.857835627679376	230	238	-1	CCTCTTGGG
MA0472.2	EGR2	4.691	0.810794204904696	1253	1263	1	GCCCCCACGCG
MA0032.2	FOXC1	4.687	0.824573363339778	492	502	-1	AAGGTAAATGG
MA0909.1	HOXD13	4.687	0.807890551696087	799	808	1	GGAATAAATT
MA0158.1	HOXA5	4.685	0.817936413889621	584	591	-1	TTTTAATT
MA0158.1	HOXA5	4.685	0.817936413889621	654	661	-1	GTTTAATT
MA0477.1	FOSL1	4.684	0.833715425069504	210	220	-1	ACTGACACAGG
MA0875.1	BARX1	4.683	0.857115260295808	439	446	-1	CCAGTTAT
MA0811.1	TFAP2B	4.683	0.817069550379582	1192	1203	1	CGGCCCGAGCCC
MA0491.1	JUND	4.682	0.864165269038091	1182	1192	-1	GGGGACTCACC
MA0888.1	EVX2	4.678	0.837453295797951	651	660	-1	TTTAATTGCC
MA0764.1	ETV4	4.677	0.803572604943977	551	560	1	CCCGTAAATA
MA0597.1	THAP1	4.676	0.810742067457591	852	860	1	CTGCCTCCA
MA0738.1	HIC2	4.676	0.833395649986724	1108	1116	-1	GCGCCCGCA
MA0081.1	SPIB	4.675	0.802033802699174	208	214	-1	ACAGGCA
MA0498.2	MEIS1	4.675	0.880391325154926	217	223	-1	GTGACTG
MA0498.2	MEIS1	4.675	0.880391325154926	391	397	1	GTGACTG
MA0814.1	TFAP2C(var.2)	4.675	0.82306523459931	472	482	-1	CAGCTCAGGCA
MA0081.1	SPIB	4.675	0.802033802699174	525	531	-1	ACAGGCA
MA0645.1	ETV6	4.672	0.828046687831159	56	65	-1	AGGGGAAGCC
MA0810.1	TFAP2A(var.2)	4.671	0.828861860914689	915	926	1	GGCCTCTGGCCG
MA0048.2	NHLH1	4.669	0.801698998317095	157	166	1	GGCAGGTGGG
MA0048.2	NHLH1	4.669	0.801698998317095	981	990	-1	GGCAGGTGGG
MA0644.1	ESX1	4.666	0.81288951129698	581	590	1	AAGAATTAAA
MA0836.1	CEBPD	4.662	0.838688288798283	647	656	-1	ATTGCCCCAT
MA0722.1	VAX1	4.661	0.815202711886707	1295	1302	-1	TTACTGAC
MA0079.3	SP1	4.659	0.839756235057687	253	263	-1	CCACCTCCCTG
MA0597.1	THAP1	4.658	0.810191180833852	823	831	1	CGGCCAGTC
MA0895.1	HMBOX1	4.654	0.806996592048692	806	815	1	ATTTCTTAAC
MA0484.1	HNF4G	4.654	0.809243310278224	1208	1222	-1	GCGGGTCAGAGGCGC
MA0914.1	ISL2	4.653	0.817328156752952	492	499	1	CCATTTAC
MA0888.1	EVX2	4.653	0.83691413464607	581	590	1	AAGAATTAAA
MA0818.1	BHLHE22	4.649	0.804040550165034	100	109	1	ACCATAGGTG
MA0673.1	NKX2-8	4.647	0.856913432519914	696	704	1	CTTCTTGAT
MA0831.1	TFE3	4.646	0.815603939421248	1256	1265	1	CCCACGCGGA
MA0522.2	TCF3	4.639	0.847851638642541	157	166	1	GGCAGGTGGG
MA0037.2	GATA3	4.639	0.841993143004163	246	253	1	AGCTAAGC
MA0037.2	GATA3	4.639	0.841993143004163	328	335	1	AGACAAGC
MA0722.1	VAX1	4.639	0.814578199515522	506	513	-1	ATAATCAC
MA0522.2	TCF3	4.639	0.847851638642541	981	990	-1	GGCAGGTGGG
MA0658.1	LHX6	4.638	0.829036952844388	651	660	-1	TTTAATTGCC
MA0130.1	ZNF354C	4.636	0.812679270758179	107	112	-1	CTGCAC
MA0130.1	ZNF354C	4.636	0.812679270758179	226	231	1	CTCCCC
MA0848.1	FOXO4	4.636	0.841238175648369	590	596	1	AAAAATA
MA0766.1	GATA5	4.632	0.842348185633199	688	695	1	GGATTAGG
MA0825.1	MNT	4.631	0.801915309683564	26	35	-1	TGCGCGTGGT
MA0900.1	HOXA2	4.629	0.835641230342084	508	517	1	GATTATTATC
MA0158.1	HOXA5	4.629	0.815964144443369	801	808	-1	AATTTATT
MA0738.1	HIC2	4.627	0.832304742920649	179	187	-1	CTTCCCACC
MA0850.1	FOXP3	4.627	0.833454943393175	507	513	-1	ATAATCA
MA0850.1	FOXP3	4.627	0.833454943393175	594	600	1	ATAAAAA
MA0081.1	SPIB	4.627	0.800393926249609	1296	1302	1	TCAGTAA
MA0701.1	LHX9	4.621	0.830200710872524	407	414	1	ATAATTGT
MA0136.2	ELF5	4.620	0.806450687361587	932	942	1	AAGAGGAACAC
MA0678.1	OLIG2	4.618	0.815387861560972	100	109	-1	CACCTATGGT
MA0048.2	NHLH1	4.618	0.80083625327619	1217	1226	-1	CGCAGCGGGT
MA0815.1	TFAP2C(var.3)	4.614	0.801643230144747	173	185	1	GCCCCGGGTGGGA
MA0723.1	VAX2	4.609	0.818826005636862	506	513	-1	ATAATCAC
MA0524.2	TFAP2C	4.608	0.811327537454046	996	1007	1	CACCCCGAAGCT
MA0442.1	SOX10	4.605	0.808888602147537	459	464	-1	CTTCGT
MA0892.1	GSX1	4.604	0.819805415603452	505	514	1	TGTGATTATT
MA0895.1	HMBOX1	4.603	0.805928508294541	63	72	-1	CCTAGTGAGG
MA0003.3	TFAP2A	4.600	0.827554261358649	1233	1243	1	GGCCTGCCGCC
MA0158.1	HOXA5	4.597	0.814837133331225	1123	1130	-1	CGGTGATG
MA0721.1	UNCX	4.596	0.814554145967338	811	818	1	TTAACTAC
MA0701.1	LHX9	4.592	0.829407460424757	831	838	1	CAAATTGG
MA0820.1	FIGLA	4.590	0.808584823394756	102	111	-1	TGCACCTATG
MA0803.1	TBX15	4.582	0.813226529631232	352	359	1	TAGTGTGA
MA0666.1	MSX1	4.581	0.82343299329451	582	589	1	AGAATTAA
MA0812.1	TFAP2B(var.2)	4.581	0.819660494502735	890	900	-1	TGCCGAGGGGT
MA0259.1	ARNT::HIF1A	4.580	0.80253796779576	256	263	1	GGAGGTGG
MA0718.1	RAX	4.580	0.814261391948022	802	811	-1	AGAAATTTAT
MA0901.1	HOXB13	4.578	0.806097232152112	583	592	1	GAATTAAAAA
MA0914.1	ISL2	4.577	0.815350868818853	103	110	-1	GCACCTAT
MA0893.1	GSX2	4.577	0.806718707357873	590	599	1	AAAAATAAAA
MA0820.1	FIGLA	4.576	0.808305991573694	1176	1185	1	GCCACCGGTG
MA0597.1	THAP1	4.574	0.807620376589738	59	67	1	TTCCCCTCA
MA0830.1	TCF4	4.572	0.857624684741058	561	570	1	TACACCTACT
MA0824.1	ID4	4.569	0.812877334415828	276	285	-1	TGCAGCAGGA
MA0498.2	MEIS1	4.569	0.878146552939819	519	525	-1	ATGCCAT
MA0882.1	DLX6	4.569	0.832253570971714	792	799	1	GCATTTAG
MA0811.1	TFAP2B	4.568	0.815245719435804	49	60	1	CACCCCAGGCTT
MA0675.1	NKX6-2	4.568	0.827451906847663	700	707	-1	CAAATCAA
MA0259.1	ARNT::HIF1A	4.566	0.802120313573495	237	244	1	GGACTTGG
MA0706.1	MEOX2	4.565	0.810191067837035	508	517	1	GATTATTATC
MA0706.1	MEOX2	4.561	0.810091061200299	581	590	1	AAGAATTAAA
MA0794.1	PROX1	4.558	0.802027999428056	232	243	1	CAAGAGGACTTG
MA0812.1	TFAP2B(var.2)	4.557	0.819296643384522	915	925	1	GGCCTCTGGCC
MA0136.2	ELF5	4.550	0.805145868488282	69	79	-1	AGCCGGACCTA
MA0442.1	SOX10	4.539	0.805958530406451	352	357	1	TAGTGT
MA0524.2	TFAP2C	4.538	0.810190005442791	1225	1236	-1	GGCCGCGCGGCG
MA0811.1	TFAP2B	4.532	0.814674781053404	1199	1210	-1	CGCTCCTGGGCT
MA0806.1	TBX4	4.528	0.819893985210472	387	394	1	AAGGGTGA
MA0903.1	HOXB3	4.528	0.839826261618954	1120	1129	1	GGCCATCACC
MA0158.1	HOXA5	4.526	0.812336577426155	406	413	-1	CAATTATT
MA0765.1	ETV5	4.525	0.813130667273491	56	65	-1	AGGGGAAGCC
MA0721.1	UNCX	4.525	0.812464533599791	492	499	1	CCATTTAC
MA0158.1	HOXA5	4.525	0.8123013583289	580	587	1	CAAGAATT
MA0887.1	EVX1	4.523	0.827857033001665	686	695	1	AAGGATTAGG
MA0076.2	ELK4	4.522	0.811373329244413	195	205	-1	GTACATCCTGC
MA0442.1	SOX10	4.521	0.80515941993161	409	414	1	AATTGT
MA0442.1	SOX10	4.521	0.80515941993161	416	421	1	CATTTT
MA0442.1	SOX10	4.521	0.80515941993161	446	451	1	GATTGT
MA0442.1	SOX10	4.521	0.80515941993161	468	473	-1	CATTTT
MA0707.1	MNX1	4.520	0.8147059154363	585	594	1	ATTAAAAAAA
MA0524.2	TFAP2C	4.518	0.809864996296718	285	296	1	ATCCCCAAGCCT
MA0811.1	TFAP2B	4.513	0.814373452462693	889	900	-1	TGCCGAGGGGTG
MA0719.1	RHOXF1	4.512	0.892364573263333	245	252	-1	CTTAGCTC
MA0812.1	TFAP2B(var.2)	4.511	0.818599262074615	997	1007	-1	AGCTTCGGGGT
MA0716.1	PRRX1	4.509	0.817684052480053	582	589	-1	TTAATTCT
MA0847.1	FOXD2	4.507	0.849692700633158	40	46	1	CAAAACA
MA0847.1	FOXD2	4.507	0.849692700633158	534	540	1	CAAAACA
MA0812.1	TFAP2B(var.2)	4.503	0.818477978368544	915	925	-1	GGCCAGAGGCC
MA0830.1	TCF4	4.502	0.85655411945389	102	111	-1	TGCACCTATG
MA0842.1	NRL	4.501	0.801255966641722	295	305	-1	GAGGGGCTGAG
MA0830.1	TCF4	4.494	0.856431769135357	1077	1086	1	CCCAGCTGAG
MA0666.1	MSX1	4.487	0.821104970481822	506	513	1	GTGATTAT
MA0671.1	NFIX	4.482	0.857798264376041	427	435	1	AACTCCAAG
MA0703.1	LMX1B	4.476	0.806071803496849	811	818	-1	GTAGTTAA
MA0814.1	TFAP2C(var.2)	4.476	0.819873670810081	1068	1078	-1	GGCCTGCGCCT
MA0707.1	MNX1	4.474	0.813651712635016	798	807	1	AGGAATAAAT
MA0524.2	TFAP2C	4.472	0.80911747526075	49	60	1	CACCCCAGGCTT
MA0809.1	TEAD4	4.470	0.818339781050944	580	589	-1	TTAATTCTTG
MA0703.1	LMX1B	4.470	0.80589222221533	590	597	1	AAAAATAA
MA0721.1	UNCX	4.470	0.810845819793945	803	810	1	TAAATTTC
MA0079.3	SP1	4.469	0.837365817538183	849	859	1	CTTCTGCCTCC
MA0671.1	NFIX	4.468	0.857468668660911	770	778	-1	GCTGCCCGG
MA0003.3	TFAP2A	4.467	0.825463506578615	298	308	1	AGCCCCTCGCA
MA0847.1	FOXD2	4.466	0.848823172200374	377	383	-1	ACTAACA
MA0721.1	UNCX	4.464	0.810669232833307	652	659	-1	TTAATTGC
MA0466.2	CEBPB	4.461	0.845697811072755	806	815	1	ATTTCTTAAC
MA0708.1	MSX2	4.460	0.812420104011251	506	513	-1	ATAATCAC
MA0766.1	GATA5	4.458	0.837923444061961	672	679	1	CGATTTGG
MA0811.1	TFAP2B	4.456	0.81346946669056	6	17	-1	TCCACCGGGGCT
MA0700.1	LHX2	4.456	0.839477691108725	830	839	-1	GCCAATTTGA
MA0810.1	TFAP2A(var.2)	4.456	0.825524937269206	1126	1137	1	CACCGCGCGGCC
MA0471.1	E2F6	4.452	0.826705692264908	1095	1105	1	GAGCGGGTGCG
MA0033.2	FOXL1	4.451	0.857067860142178	19	25	-1	GTGAATA
MA0511.2	RUNX2	4.449	0.808209081144369	1125	1133	1	TCACCGCGC
MA0738.1	HIC2	4.448	0.828319592618052	675	683	-1	GTTCCCAAA
MA0717.1	RAX2	4.448	0.812363872858696	792	799	1	GCATTTAG
MA0838.1	CEBPG	4.447	0.833397704903256	647	656	1	ATGGGGCAAT
MA0842.1	NRL	4.446	0.800072666150228	1076	1086	1	GCCCAGCTGAG
MA0635.1	BARHL2	4.444	0.853224544153462	652	661	-1	GTTTAATTGC
MA0490.1	JUNB	4.443	0.84732823377253	215	225	-1	CAGTGACTGAC
MA0484.1	HNF4G	4.443	0.806524546685209	797	811	1	TAGGAATAAATTTCT
MA0701.1	LHX9	4.442	0.825304440867338	506	513	1	GTGATTAT
MA0103.2	ZEB1	4.442	0.820822139200566	1203	1211	-1	GCGCTCCTG
MA0893.1	GSX2	4.440	0.802928769263683	699	708	-1	CCAAATCAAG
MA0668.1	NEUROD2	4.440	0.837851281949465	711	720	1	GAGATCTGGA
MA0895.1	HMBOX1	4.438	0.802472943207582	374	383	1	ATTTGTTAGT
MA0722.1	VAX1	4.438	0.80887242739697	803	810	1	TAAATTTC
MA0662.1	MIXL1	4.435	0.822280522822454	491	500	1	CCCATTTACC
MA0524.2	TFAP2C	4.432	0.808467456968604	915	926	1	GGCCTCTGGCCG
MA0644.1	ESX1	4.430	0.806822364371481	505	514	1	TGTGATTATT
MA0721.1	UNCX	4.423	0.809462555268948	509	516	-1	ATAATAAT
MA0098.3	ETS1	4.421	0.808937451844454	551	560	1	CCCGTAAATA
MA0810.1	TFAP2A(var.2)	4.420	0.824966196565776	890	901	1	ACCCCTCGGCAG
MA0490.1	JUNB	4.419	0.84701788507847	1181	1191	1	CGGTGAGTCCC
MA0892.1	GSX1	4.413	0.814618383998699	1298	1307	-1	CCAACTTACT
MA0780.1	PAX3	4.410	0.809936808105424	684	693	-1	TAATCCTTTA
MA0806.1	TBX4	4.408	0.817474422631656	304	311	-1	AGCTGCGA
MA0472.2	EGR2	4.408	0.806794920931856	1011	1021	1	CCGGCCCCGCC
MA0774.1	MEIS2	4.408	0.800534456746536	1033	1040	-1	GTGACGGG
MA0474.2	ERG	4.407	0.81685122736413	1142	1151	1	AGCGGACACC
MA0806.1	TBX4	4.406	0.817434096588676	1099	1106	1	GGGTGCGG
MA0806.1	TBX4	4.406	0.817434096588676	1105	1112	1	GGGTGCGG
MA0891.1	GSC2	4.404	0.800145079302687	294	303	1	CCTCAGCCCC
MA0847.1	FOXD2	4.403	0.847487067535364	570	576	-1	ATACATA
MA0838.1	CEBPG	4.403	0.832822801900461	1267	1276	-1	GATGCGCAAG
MA0887.1	EVX1	4.403	0.825126314543729	1294	1303	1	GGTCAGTAAG
MA0597.1	THAP1	4.400	0.80229513922693	920	928	1	CTGGCCGGA
MA0465.1	CDX2	4.399	0.819027069848246	592	602	1	AAATAAAAAAG
MA0882.1	DLX6	4.393	0.827689969282661	509	516	-1	ATAATAAT
MA0662.1	MIXL1	4.392	0.821161444950828	810	819	-1	GGTAGTTAAG
MA0661.1	MEOX1	4.385	0.817343594329072	810	819	-1	GGTAGTTAAG
MA0524.2	TFAP2C	4.382	0.807654934103422	227	238	1	TCCCCCAAGAGG
MA0511.2	RUNX2	4.382	0.806974088887024	787	795	1	ATCCCGCAT
MA0644.1	ESX1	4.381	0.805562660136949	479	488	-1	ATCCATCAGC
MA0703.1	LMX1B	4.381	0.803228433206137	554	561	-1	ATATTTAC
MA0719.1	RHOXF1	4.381	0.889839587090449	711	718	1	GAGATCTG
MA0475.2	FLI1	4.380	0.83436599503439	968	977	1	CGCGGAAGCC
MA0161.1	NFIC	4.378	0.821833364706648	1120	1125	-1	ATGGCC
MA0830.1	TCF4	4.377	0.854642395726806	32	41	1	CGCATGTGCA
MA0506.1	NRF1	4.376	0.831029867459308	25	35	1	CACCACGCGCA
MA0158.1	HOXA5	4.376	0.807053712837978	782	789	1	AGCAAATC
MA0502.1	NFYB	4.374	0.800056700365992	819	833	1	CGAACGGCCAGTCAA
MA0148.3	FOXA1	4.373	0.840107169803789	489	503	1	ACCCCATTTACCTTG
MA0830.1	TCF4	4.373	0.854581220567539	1201	1210	-1	CGCTCCTGGG
MA0148.3	FOXA1	4.371	0.840084816573979	590	604	-1	CCCTTTTTTATTTTT
MA0079.3	SP1	4.370	0.836120284199073	879	889	1	CGCCCGACCCC
MA0079.3	SP1	4.370	0.836120284199073	1008	1018	1	CGCCCGGCCCC
MA0079.3	SP1	4.370	0.836120284199073	1105	1115	-1	CGCCCGCACCC
MA0522.2	TCF3	4.365	0.843245133278575	32	41	1	CGCATGTGCA
MA0810.1	TFAP2A(var.2)	4.365	0.824112564935537	172	183	-1	CCACCCGGGGCC
MA0718.1	RAX	4.365	0.809517918995509	508	517	1	GATTATTATC
MA0914.1	ISL2	4.365	0.809835276160577	811	818	-1	GTAGTTAA
MA0662.1	MIXL1	4.364	0.820432743080933	508	517	-1	GATAATAATC
MA0642.1	EN2	4.364	0.822030723170411	651	660	-1	TTTAATTGCC
MA0470.1	E2F4	4.364	0.813919078841358	925	935	1	CGGAGCGAAGA
MA0887.1	EVX1	4.361	0.824170563083451	830	839	1	TCAAATTGGC
MA0464.2	BHLHE40	4.358	0.820543007561284	32	41	-1	TGCACATGCG
MA0902.1	HOXB2	4.355	0.825108596869605	490	499	1	CCCCATTTAC
MA0090.2	TEAD1	4.353	0.812895644668377	519	528	-1	GGCATGCCAT
MA0635.1	BARHL2	4.353	0.851530559296479	553	562	1	CGTAAATATA
MA0812.1	TFAP2B(var.2)	4.345	0.816082625173645	1068	1078	1	AGGCGCAGGCC
MA0498.2	MEIS1	4.337	0.873233466582228	1144	1150	1	CGGACAC
MA0712.1	OTX2	4.331	0.837921986508345	656	663	1	TTAAACCA
MA0812.1	TFAP2B(var.2)	4.324	0.81576425544521	766	776	1	AGTCCCGGGCA
MA0675.1	NKX6-2	4.321	0.820653675318118	554	561	1	GTAAATAT
MA0701.1	LHX9	4.314	0.821803197511674	480	487	-1	TCCATCAG
MA0890.1	GBX2	4.313	0.828551772476497	505	514	1	TGTGATTATT
MA0812.1	TFAP2B(var.2)	4.312	0.815582329886103	1287	1297	1	CGCCTCGGGTC
MA0810.1	TFAP2A(var.2)	4.309	0.823243412730202	1199	1210	-1	CGCTCCTGGGCT
MA0058.3	MAX	4.308	0.815794121661658	1256	1265	-1	TCCGCGTGGG
MA0655.1	JDP2	4.307	0.800763533525784	215	223	-1	GTGACTGAC
MA0714.1	PITX3	4.307	0.801872910724743	511	519	1	TATTATCCA
MA0902.1	HOXB2	4.303	0.823757773535643	643	652	-1	CCCCATTTGC
MA0738.1	HIC2	4.303	0.825091398238852	978	986	1	CCGCCCACC
MA0820.1	FIGLA	4.303	0.802868771062987	1217	1226	1	ACCCGCTGCG
MA0714.1	PITX3	4.301	0.801731074601581	743	751	1	TTTAAGGCC
MA0701.1	LHX9	4.299	0.821392895555933	491	498	1	CCCATTTA
MA0476.1	FOS	4.295	0.846221343960659	214	224	1	TGTCAGTCACT
MA0666.1	MSX1	4.293	0.816300327655635	652	659	-1	TTAATTGC
MA0806.1	TBX4	4.290	0.81509518609582	160	167	1	AGGTGGGG
MA0831.1	TFE3	4.287	0.808793474379121	576	585	1	TCCACAAGAA
MA0093.2	USF1	4.284	0.829414256022245	660	670	1	ACCACGAGGCC
MA0878.1	CDX1	4.283	0.815436005274239	406	414	-1	ACAATTATT
MA0850.1	FOXP3	4.282	0.824774842605022	378	384	1	GTTAGTA
MA0671.1	NFIX	4.279	0.853019126506661	140	148	1	CCCTCCAAG
MA0724.1	VENTX	4.277	0.839374866826197	686	694	1	AAGGATTAG
MA0158.1	HOXA5	4.277	0.803567022209782	847	854	-1	CAGAAGTC
MA0635.1	BARHL2	4.275	0.850078572276209	505	514	-1	AATAATCACA
MA0662.1	MIXL1	4.269	0.817960361736644	810	819	1	CTTAACTACC
MA0471.1	E2F6	4.261	0.823887726792411	251	261	1	AGCAGGGAGGT
MA0522.2	TCF3	4.260	0.8414798666245	32	41	-1	TGCACATGCG
MA0522.2	TCF3	4.260	0.8414798666245	1065	1074	-1	TGCGCCTGCG
MA0810.1	TFAP2A(var.2)	4.255	0.822405301675057	1104	1115	-1	CGCCCGCACCCG
MA0894.1	HESX1	4.242	0.823158664512254	581	590	-1	TTTAATTCTT
MA0723.1	VAX2	4.242	0.809124097876537	582	589	-1	TTAATTCT
MA0668.1	NEUROD2	4.241	0.83459937863731	847	856	1	GACTTCTGCC
MA0675.1	NKX6-2	4.238	0.818369249338554	811	818	-1	GTAGTTAA
MA0675.1	NKX6-2	4.237	0.818341726133981	407	414	1	ATAATTGT
MA0042.2	FOXI1	4.235	0.828671960040589	507	513	-1	ATAATCA
MA0810.1	TFAP2A(var.2)	4.230	0.822017287297675	1240	1251	1	CGCCCCCGCCCC
MA0810.1	TFAP2A(var.2)	4.230	0.822017287297675	1246	1257	1	CGCCCCCGCCCC
MA0701.1	LHX9	4.223	0.819314032313507	644	651	-1	CCCATTTG
MA0079.3	SP1	4.223	0.834270855907667	880	890	1	GCCCGACCCCA
MA0524.2	TFAP2C	4.222	0.805054860934839	171	182	1	GGGCCCCGGGTG
MA0766.1	GATA5	4.219	0.831845781788825	507	514	1	TGATTATT
MA0721.1	UNCX	4.218	0.803429167447157	700	707	1	TTGATTTG
MA0644.1	ESX1	4.213	0.801243674189983	490	499	1	CCCCATTTAC
MA0707.1	MNX1	4.210	0.807601505253733	590	599	1	AAAAATAAAA
MA0711.1	OTX1	4.209	0.84370456906492	652	659	-1	TTAATTGC
MA0716.1	PRRX1	4.204	0.809696742887724	509	516	1	ATTATTAT
MA0846.1	FOXC2	4.203	0.800881456103445	555	566	1	TAAATATACACC
MA0765.1	ETV5	4.198	0.806138707061464	537	546	-1	ATGGGATGTT
MA0027.2	EN1	4.197	0.833367181466946	506	513	1	GTGATTAT
MA0902.1	HOXB2	4.194	0.820926240008684	802	811	-1	AGAAATTTAT
MA0671.1	NFIX	4.191	0.85094738201156	169	177	-1	GGGGCCCAG
MA0036.2	GATA2	4.186	0.80866752536849	805	818	1	AATTTCTTAACTAC
MA0888.1	EVX2	4.185	0.826821037882848	1120	1129	1	GGCCATCACC
MA0721.1	UNCX	4.184	0.802428508003543	509	516	1	ATTATTAT
MA0033.2	FOXL1	4.184	0.852178338062415	594	600	1	ATAAAAA
MA0875.1	BARX1	4.184	0.846059365625858	811	818	-1	GTAGTTAA
MA0161.1	NFIC	4.183	0.815302114497771	631	636	1	TGGGCT
MA0161.1	NFIC	4.183	0.815302114497771	1199	1204	-1	TGGGCT
MA0524.2	TFAP2C	4.182	0.804404842642693	228	239	1	CCCCCAAGAGGA
MA0766.1	GATA5	4.177	0.830777740719905	712	719	1	AGATCTGG
MA0478.1	FOSL2	4.176	0.830891418146179	213	223	1	GTGTCAGTCAC
MA0718.1	RAX	4.175	0.805326012665381	371	380	-1	AACAAATACG
MA0811.1	TFAP2B	4.175	0.809012975427937	1061	1072	1	GAGCCGCAGGCG
MA0491.1	JUND	4.174	0.858516727880383	110	120	-1	TCTGAGTCCTG
MA0102.3	CEBPA	4.173	0.847982342851286	417	427	1	ATTTTAAAACA
MA0708.1	MSX2	4.171	0.805768460287205	492	499	1	CCATTTAC
MA0811.1	TFAP2B	4.168	0.808901959631359	6	17	1	AGCCCCGGTGGA
MA0827.1	OLIG3	4.168	0.815823739601253	642	651	-1	CCCATTTGCT
MA0526.1	USF2	4.167	0.834142196321134	660	670	1	ACCACGAGGCC
MA0723.1	VAX2	4.166	0.807114983462955	509	516	-1	ATAATAAT
MA0678.1	OLIG2	4.164	0.808060295588014	642	651	-1	CCCATTTGCT
MA0903.1	HOXB3	4.164	0.831349400856912	802	811	-1	AGAAATTTAT
MA0900.1	HOXA2	4.159	0.825015218151234	247	256	-1	CCTGCTTAGC
MA0674.1	NKX6-1	4.156	0.827401358159418	509	516	-1	ATAATAAT
MA0464.2	BHLHE40	4.155	0.817170621101466	26	35	1	ACCACGCGCA
MA0673.1	NKX2-8	4.151	0.84794463253769	300	308	1	CCCCTCGCA
MA0754.1	CUX1	4.151	0.815685384196822	513	522	1	TTATCCATGG
MA0618.1	LBX1	4.150	0.811620935957586	407	414	-1	ACAATTAT
MA0674.1	NKX6-1	4.149	0.82724927210656	582	589	1	AGAATTAA
MA0722.1	VAX1	4.148	0.800640218867715	554	561	1	GTAAATAT
MA0646.1	GCM1	4.148	0.800359804913661	1156	1166	-1	CAGGCCGGTAC
MA0722.1	VAX1	4.146	0.800583445015789	509	516	1	ATTATTAT
MA0673.1	NKX2-8	4.143	0.847799974473461	430	438	-1	ACTCTTGGA
MA0662.1	MIXL1	4.141	0.814629153188549	699	708	1	CTTGATTTGG
MA0892.1	GSX1	4.141	0.807231616477795	806	815	1	ATTTCTTAAC
MA0476.1	FOS	4.140	0.844154089679422	1182	1192	-1	GGGGACTCACC
MA0902.1	HOXB2	4.138	0.819471507187494	590	599	1	AAAAATAAAA
MA0671.1	NFIX	4.138	0.849699626804283	851	859	-1	GGAGGCAGA
MA0522.2	TCF3	4.129	0.839277486322749	175	184	-1	CCCACCCGGG
MA0707.1	MNX1	4.129	0.805745191625385	406	415	1	AATAATTGTA
MA0042.2	FOXI1	4.129	0.826646805663823	449	455	-1	ACAAACA
MA0036.2	GATA2	4.127	0.807863130874432	244	257	-1	CCCTGCTTAGCTCC
MA0675.1	NKX6-2	4.127	0.815314173630945	652	659	-1	TTAATTGC
MA0466.2	CEBPB	4.126	0.841161989757411	417	426	1	ATTTTAAAAC
MA0028.2	ELK1	4.122	0.816223005820725	968	977	1	CGCGGAAGCC
MA0721.1	UNCX	4.121	0.800574344916846	803	810	-1	GAAATTTA
MA0711.1	OTX1	4.120	0.841969497710623	248	255	1	CTAAGCAG
MA0718.1	RAX	4.117	0.804046378101447	553	562	1	CGTAAATATA
MA0775.1	MEIS3	4.114	0.824912853921192	391	398	1	GTGACTGT
MA0654.1	ISX	4.114	0.828332215628395	582	589	1	AGAATTAA
MA0717.1	RAX2	4.114	0.802639902089216	811	818	-1	GTAGTTAA
MA0717.1	RAX2	4.111	0.8025525610344	803	810	-1	GAAATTTA
MA0079.3	SP1	4.109	0.832836605395964	150	160	-1	TGCCCTCCCGC
MA0654.1	ISX	4.101	0.828051893482016	492	499	1	CCATTTAC
MA0811.1	TFAP2B	4.100	0.807823520464603	227	238	1	TCCCCCAAGAGG
MA0887.1	EVX1	4.100	0.818231250437439	581	590	1	AAGAATTAAA
MA0876.1	BSX	4.094	0.849171246207968	492	499	1	CCATTTAC
MA0599.1	KLF5	4.094	0.855334298699372	1020	1029	1	CCCCCTGCCC
MA0775.1	MEIS3	4.092	0.824425678932152	216	223	-1	GTGACTGA
MA0824.1	ID4	4.087	0.803636713878012	191	200	1	GGCAGCAGGA
MA0892.1	GSX1	4.087	0.805765125867027	479	488	-1	ATCCATCAGC
MA0103.2	ZEB1	4.084	0.814744097881539	1076	1084	1	GCCCAGCTG
MA0671.1	NFIX	4.080	0.848334158841603	977	985	1	CCCGCCCAC
MA0717.1	RAX2	4.075	0.801504468376612	509	516	1	ATTATTAT
MA0717.1	RAX2	4.074	0.801475354691674	491	498	1	CCCATTTA
MA0668.1	NEUROD2	4.074	0.831870394450727	642	651	-1	CCCATTTGCT
MA0914.1	ISL2	4.073	0.802238327782198	415	422	1	ACATTTTA
MA0850.1	FOXP3	4.069	0.819415823857554	248	254	1	CTAAGCA
MA0707.1	MNX1	4.069	0.804370144493275	678	687	1	GGGAACTAAA
MA0671.1	NFIX	4.067	0.848028105677554	1235	1243	-1	GGCGGCAGG
MA0161.1	NFIC	4.059	0.811148909236741	771	776	1	CGGGCA
MA0888.1	EVX2	4.057	0.824060532785214	830	839	1	TCAAATTGGC
MA0717.1	RAX2	4.053	0.800863967307964	439	446	-1	CCAGTTAT
MA0876.1	BSX	4.050	0.848201961932951	582	589	1	AGAATTAA
MA0654.1	ISX	4.049	0.826930604896498	792	799	1	GCATTTAG
MA0122.2	NKX3-2	4.048	0.80244917172847	831	839	-1	GCCAATTTG
MA0662.1	MIXL1	4.047	0.812182796911042	791	800	1	CGCATTTAGG
MA0903.1	HOXB3	4.042	0.828508255216887	699	708	-1	CCAAATCAAG
MA0801.1	MGA	4.037	0.817384281072698	1099	1106	1	GGGTGCGG
MA0801.1	MGA	4.037	0.817384281072698	1105	1112	1	GGGTGCGG
MA0490.1	JUNB	4.034	0.842039374777938	109	119	1	GCAGGACTCAG
MA0079.3	SP1	4.033	0.831880438388163	222	232	1	ACTGCTCCCCC
MA0003.3	TFAP2A	4.033	0.818641043612187	1193	1203	-1	GGGCTCGGGCC
MA0827.1	OLIG3	4.032	0.813562124590472	755	764	-1	ACCGTCCGTT
MA0673.1	NKX2-8	4.028	0.845720514800163	725	733	-1	TCACTTCTT
MA0678.1	OLIG2	4.027	0.805849113785601	100	109	1	ACCATAGGTG
MA0090.2	TEAD1	4.026	0.806158087146735	443	452	-1	AACAATCCAG
MA0675.1	NKX6-2	4.025	0.812506806764493	591	598	1	AAAATAAA
MA0701.1	LHX9	4.020	0.813761279179134	509	516	-1	ATAATAAT
MA0042.2	FOXI1	4.010	0.824373283297453	19	25	-1	GTGAATA
MA0642.1	EN2	4.007	0.814294307471288	791	800	1	CGCATTTAGG
MA0076.2	ELK4	4.007	0.803389710191463	998	1008	-1	GAGCTTCGGGG
MA0686.1	SPDEF	4.004	0.805626097343389	29	39	1	ACGCGCATGTG
MA0810.1	TFAP2A(var.2)	4.002	0.818478596175954	300	311	1	CCCCTCGCAGCT
MA0661.1	MEOX1	4.001	0.809431902374021	406	415	-1	TACAATTATT
MA0723.1	VAX2	4.001	0.802753090328204	1295	1302	-1	TTACTGAC
MA0599.1	KLF5	3.999	0.854125765716729	60	69	1	TCCCCTCACT
MA0662.1	MIXL1	3.999	0.810933593705506	438	447	-1	TCCAGTTATA
MA0662.1	MIXL1	3.997	0.810881543571942	479	488	-1	ATCCATCAGC
MA0686.1	SPDEF	3.995	0.805500374807661	997	1007	1	ACCCCGAAGCT
MA0892.1	GSX1	3.992	0.803185188681417	791	800	1	CGCATTTAGG
MA0675.1	NKX6-2	3.989	0.811515971399863	799	806	1	GGAATAAA
MA0675.1	NKX6-2	3.988	0.81148844819529	501	508	-1	CACATCAA
MA0671.1	NFIX	3.986	0.846121159040018	648	656	1	TGGGGCAAT
MA0810.1	TFAP2A(var.2)	3.985	0.818214746399334	1161	1172	-1	GCGCCGCAGGCC
MA0894.1	HESX1	3.984	0.818201974446411	508	517	1	GATTATTATC
MA0491.1	JUND	3.984	0.856404084533996	1182	1192	1	GGTGAGTCCCC
MA0718.1	RAX	3.983	0.801089981005462	589	598	1	AAAAAATAAA
MA0810.1	TFAP2A(var.2)	3.983	0.818183705249144	1061	1072	-1	CGCCTGCGGCTC
MA0506.1	NRF1	3.973	0.826052894517194	771	781	-1	GAAGCTGCCCG
MA0827.1	OLIG3	3.967	0.812481205651495	843	852	1	ACCAGACTTC
MA0662.1	MIXL1	3.962	0.809970666234572	508	517	1	GATTATTATC
MA0810.1	TFAP2A(var.2)	3.959	0.817811211446858	1061	1072	1	GAGCCGCAGGCG
MA0723.1	VAX2	3.957	0.801589918825603	644	651	1	CAAATGGG
MA0524.2	TFAP2C	3.955	0.800715988834765	285	296	-1	AGGCTTGGGGAT
MA0811.1	TFAP2B	3.951	0.805460469937447	171	182	1	GGGCCCCGGGTG
MA0708.1	MSX2	3.951	0.80070492527236	700	707	-1	CAAATCAA
MA0836.1	CEBPD	3.949	0.82871104613969	806	815	1	ATTTCTTAAC
MA0843.1	TEF	3.948	0.821101719256194	567	578	-1	GGATACATAGTA
MA0902.1	HOXB2	3.947	0.814509829172363	500	509	-1	TCACATCAAG
MA0028.2	ELK1	3.946	0.81376278866201	69	78	-1	GCCGGACCTA
MA0892.1	GSX1	3.939	0.801745855304182	802	811	-1	AGAAATTTAT
MA0122.2	NKX3-2	3.936	0.800104404628246	407	415	-1	TACAATTAT
MA0882.1	DLX6	3.936	0.815840162624155	491	498	1	CCCATTTA
MA0902.1	HOXB2	3.935	0.814198100710679	438	447	-1	TCCAGTTATA
MA0831.1	TFE3	3.932	0.802058891955848	1127	1136	1	ACCGCGCGGC
MA0814.1	TFAP2C(var.2)	3.931	0.811132955909931	172	182	-1	CACCCGGGGCC
MA0808.1	TEAD3	3.928	0.859206193741158	444	451	-1	ACAATCCA
MA0028.2	ELK1	3.917	0.813357411971085	195	204	1	GCAGGATGTA
MA0162.2	EGR1	3.916	0.822117110313699	123	136	-1	GCCTCTCCCAGGCC
MA0673.1	NKX2-8	3.915	0.843677219642922	349	357	-1	ACACTAGAG
MA0830.1	TCF4	3.914	0.847561371041684	1065	1074	-1	TGCGCCTGCG
MA0671.1	NFIX	3.913	0.844402552811128	630	638	-1	TCAGCCCAA
MA0780.1	PAX3	3.913	0.802900513175759	684	693	1	TAAAGGATTA
MA0719.1	RHOXF1	3.911	0.880780476393843	693	700	-1	AGAAGCCT
MA0848.1	FOXO4	3.905	0.826786380863903	400	406	1	GTCAAGA
MA0162.2	EGR1	3.901	0.821956472875913	161	174	-1	GCCCAGACCCCACC
MA0161.1	NFIC	3.901	0.80585692188801	872	877	-1	TGGGCG
MA0161.1	NFIC	3.901	0.80585692188801	979	984	-1	TGGGCG
MA0848.1	FOXO4	3.895	0.826588681892844	558	564	1	ATATACA
MA0848.1	FOXO4	3.885	0.826390982921784	575	581	1	ATCCACA
MA0892.1	GSX1	3.880	0.80014357852575	374	383	1	ATTTGTTAGT
MA0506.1	NRF1	3.879	0.824892012490993	1083	1093	-1	GCGGCCGCTCA
MA0526.1	USF2	3.875	0.830348475035969	542	552	1	CCCATGTAGCC
MA0902.1	HOXB2	3.875	0.812639458402261	686	695	1	AAGGATTAGG
MA0890.1	GBX2	3.874	0.820002912042143	810	819	-1	GGTAGTTAAG
MA0526.1	USF2	3.873	0.830322490643604	1035	1045	-1	GCCTTGTGACG
MA0847.1	FOXD2	3.871	0.836204405919721	421	427	1	TAAAACA
MA0903.1	HOXB3	3.871	0.824525993705049	791	800	1	CGCATTTAGG
MA0878.1	CDX1	3.870	0.807030786648233	418	426	-1	GTTTTAAAA
MA0032.2	FOXC1	3.867	0.812264327129049	572	582	1	TGTATCCACAA
MA0090.2	TEAD1	3.865	0.80284081876452	15	24	-1	TGAATACTCC
MA0738.1	HIC2	3.861	0.815250971234673	20	28	1	ATTCACACC
MA0479.1	FOXH1	3.855	0.826857028246693	554	564	1	GTAAATATACA
MA0027.2	EN1	3.853	0.825892386783985	652	659	-1	TTAATTGC
MA0738.1	HIC2	3.851	0.815028337139556	90	98	1	GCGCCAGCG
MA0003.3	TFAP2A	3.850	0.815764290794545	766	776	1	AGTCCCGGGCA
MA0745.1	SNAI2	3.846	0.8247587471924	1156	1164	-1	GGCCGGTAC
MA0811.1	TFAP2B	3.842	0.803731795390736	122	133	-1	TCTCCCAGGCCG
MA0809.1	TEAD4	3.841	0.804880930856486	804	813	1	AAATTTCTTA
MA0477.1	FOSL1	3.835	0.821955714070618	110	120	-1	TCTGAGTCCTG
MA0878.1	CDX1	3.831	0.806237073509215	491	499	1	CCCATTTAC
MA0470.1	E2F4	3.830	0.80546263593099	1095	1105	1	GAGCGGGTGCG
MA0599.1	KLF5	3.829	0.851963127747789	254	263	-1	CCACCTCCCT
MA0033.2	FOXL1	3.825	0.845604036839063	507	513	-1	ATAATCA
MA0470.1	E2F4	3.825	0.805383455753927	1012	1022	-1	GGGCGGGGCCG
MA0810.1	TFAP2A(var.2)	3.818	0.815622810358425	1252	1263	-1	CGCGTGGGGGCG
MA0889.1	GBX1	3.817	0.821512337732033	491	500	1	CCCATTTACC
MA0719.1	RHOXF1	3.817	0.878968654254522	971	978	1	GGAAGCCC
MA0476.1	FOS	3.812	0.839779512877838	1182	1192	1	GGTGAGTCCCC
MA0017.2	NR2F1	3.809	0.819246311730328	859	871	1	CAGGGGTCTTCAG
MA0890.1	GBX2	3.798	0.818522927092232	581	590	1	AAGAATTAAA
MA0903.1	HOXB3	3.797	0.822802675857821	438	447	-1	TCCAGTTATA
MA0847.1	FOXD2	3.792	0.83452897308582	400	406	1	GTCAAGA
MA0675.1	NKX6-2	3.790	0.806038853689825	492	499	1	CCATTTAC
MA0836.1	CEBPD	3.789	0.826472113705784	417	426	1	ATTTTAAAAC
MA0903.1	HOXB3	3.789	0.822616371225688	508	517	-1	GATAATAATC
MA0888.1	EVX2	3.788	0.818259158790969	830	839	-1	GCCAATTTGA
MA0666.1	MSX1	3.787	0.803768630387332	1121	1128	1	GCCATCAC
MA0668.1	NEUROD2	3.786	0.827164122320572	157	166	-1	CCCACCTGCC
MA0668.1	NEUROD2	3.786	0.827164122320572	981	990	1	CCCACCTGCC
MA0032.2	FOXC1	3.785	0.811033423507976	555	565	1	TAAATATACAC
MA0668.1	NEUROD2	3.783	0.82711509865255	100	109	-1	CACCTATGGT
MA0661.1	MEOX1	3.782	0.804919765555905	553	562	1	CGTAAATATA
MA0890.1	GBX2	3.778	0.818133457368571	505	514	-1	AATAATCACA
MA0809.1	TEAD4	3.771	0.803383125588423	466	475	-1	GGCATTTTGT
MA0906.1	HOXC12	3.769	0.803805148376658	741	751	-1	GGCCTTAAAAC
MA0674.1	NKX6-1	3.769	0.818993172094303	1295	1302	1	GTCAGTAA
MA0745.1	SNAI2	3.767	0.823182901562989	1065	1073	1	CGCAGGCGC
MA0738.1	HIC2	3.767	0.813158210740571	1282	1290	1	GTGGCCGCC
MA0809.1	TEAD4	3.762	0.803190550625386	15	24	-1	TGAATACTCC
MA0849.1	FOXO6	3.761	0.837840644737955	558	564	1	ATATACA
MA0837.1	CEBPE	3.759	0.812082823867527	410	419	-1	AATGTACAAT
MA0811.1	TFAP2B	3.759	0.802415465231314	1192	1203	-1	GGGCTCGGGCCG
MA0876.1	BSX	3.752	0.841637263888518	248	255	-1	CTGCTTAG
MA0668.1	NEUROD2	3.751	0.826592179526977	100	109	1	ACCATAGGTG
MA0642.1	EN2	3.750	0.808724954993208	1294	1303	-1	CTTACTGACC
MA0666.1	MSX1	3.744	0.802703683781528	492	499	1	CCATTTAC
MA0662.1	MIXL1	3.738	0.804141051275407	670	679	1	CTCGATTTGG
MA0671.1	NFIX	3.736	0.840235521269846	1073	1081	1	CAGGCCCAG
MA0887.1	EVX1	3.735	0.809925315127883	830	839	-1	GCCAATTTGA
MA0673.1	NKX2-8	3.731	0.840350084165646	426	434	1	CAACTCCAA
MA0894.1	HESX1	3.730	0.813322132288564	581	590	1	AAGAATTAAA
MA0882.1	DLX6	3.723	0.810317167398199	372	379	-1	ACAAATAC
MA0474.2	ERG	3.716	0.805346330724258	551	560	1	CCCGTAAATA
MA0900.1	HOXA2	3.713	0.814931810838216	508	517	-1	GATAATAATC
MA0132.2	PDX1	3.713	0.838805395674903	509	516	1	ATTATTAT
MA0674.1	NKX6-1	3.712	0.817754757092464	506	513	-1	ATAATCAC
MA0806.1	TBX4	3.711	0.803420796653031	888	895	-1	AGGGGTGG
MA0672.1	NKX2-3	3.710	0.824558677540249	651	660	1	GGCAATTAAA
MA0662.1	MIXL1	3.710	0.803412349405511	802	811	-1	AGAAATTTAT
MA0905.1	HOXC10	3.709	0.820918881705701	417	426	-1	GTTTTAAAAT
MA0810.1	TFAP2A(var.2)	3.702	0.813822423647373	889	900	-1	TGCCGAGGGGTG
MA0042.2	FOXI1	3.701	0.818469767236881	400	406	1	GTCAAGA
MA0850.1	FOXP3	3.690	0.8098802928468	643	649	1	GCAAATG
MA0847.1	FOXD2	3.690	0.832365756009136	722	728	1	GAAAAGA
MA0105.4	NFKB1	3.686	0.80982146891926	968	980	-1	CGGGGCTTCCGCG
MA0033.2	FOXL1	3.681	0.842966991223011	570	576	-1	ATACATA
MA0666.1	MSX1	3.680	0.801118646972889	644	651	-1	CCCATTTG
MA0711.1	OTX1	3.672	0.833235655387867	512	519	1	ATTATCCA
MA0905.1	HOXC10	3.672	0.820293768046652	741	750	-1	GCCTTAAAAC
MA0042.2	FOXI1	3.659	0.817667347578162	493	499	-1	GTAAATG
MA0847.1	FOXD2	3.647	0.83145381155524	594	600	1	ATAAAAA
MA0837.1	CEBPE	3.646	0.810251096516106	87	96	-1	CTGGCGCAGT
MA0462.1	BATF::JUN	3.639	0.833351391734036	468	478	1	AAAATGCCTGA
MA0479.1	FOXH1	3.638	0.823804402583175	698	708	-1	CCAAATCAAGA
MA0666.1	MSX1	3.637	0.800053700367084	582	589	-1	TTAATTCT
MA0745.1	SNAI2	3.635	0.82054984304296	1178	1186	1	CACCGGTGA
MA0672.1	NKX2-3	3.632	0.823219819814192	143	152	-1	CGCCCTTGGA
MA0900.1	HOXA2	3.631	0.813077910838961	500	509	-1	TCACATCAAG
MA0811.1	TFAP2B	3.630	0.80036960269438	49	60	-1	AAGCCTGGGGTG
MA0900.1	HOXA2	3.628	0.813010085229232	491	500	1	CCCATTTACC
MA0806.1	TBX4	3.627	0.80172710284786	105	112	1	AGGTGCAG
MA0661.1	MEOX1	3.624	0.801664433970233	508	517	1	GATTATTATC
MA0814.1	TFAP2C(var.2)	3.622	0.806177211131681	1193	1203	1	GGCCCGAGCCC
MA0003.3	TFAP2A	3.618	0.812117259900049	854	864	-1	CCCCTGGAGGC
MA0811.1	TFAP2B	3.610	0.800052414704158	1252	1263	-1	CGCGTGGGGGCG
MA0675.1	NKX6-2	3.606	0.800974584048382	554	561	-1	ATATTTAC
MA0658.1	LHX6	3.601	0.811303414927552	247	256	1	GCTAAGCAGG
MA0810.1	TFAP2A(var.2)	3.600	0.812239324987656	1091	1102	-1	ACCCGCTCGGCG
MA0700.1	LHX2	3.594	0.824932891326293	830	839	1	TCAAATTGGC
MA0806.1	TBX4	3.586	0.800900418966764	46	53	-1	GGGTGCGT
MA0642.1	EN2	3.586	0.805170971310697	699	708	-1	CCAAATCAAG
MA0674.1	NKX6-1	3.579	0.814865122088174	554	561	-1	ATATTTAC
MA0079.3	SP1	3.578	0.826156017486192	158	168	-1	ACCCCACCTGC
MA0849.1	FOXO6	3.578	0.834707842451373	400	406	1	GTCAAGA
MA0701.1	LHX9	3.575	0.801588987825459	582	589	1	AGAATTAA
MA0850.1	FOXP3	3.574	0.806961766204986	484	490	-1	GTATCCA
MA0850.1	FOXP3	3.574	0.806961766204986	573	579	1	GTATCCA
MA0888.1	EVX2	3.573	0.813622372884788	247	256	-1	CCTGCTTAGC
MA0466.2	CEBPB	3.567	0.83359326105509	417	426	-1	GTTTTAAAAT
MA0847.1	FOXD2	3.564	0.829693546679116	511	517	-1	GATAATA
MA0642.1	EN2	3.562	0.804650876137647	505	514	1	TGTGATTATT
MA0103.2	ZEB1	3.551	0.805694946979188	560	568	1	ATACACCTA
MA0719.1	RHOXF1	3.548	0.873783758983485	572	579	1	TGTATCCA
MA0003.3	TFAP2A	3.546	0.810985422725895	1192	1202	1	CGGCCCGAGCC
MA0635.1	BARHL2	3.543	0.836452232547513	809	818	1	TCTTAACTAC
MA0903.1	HOXB3	3.541	0.816840927629572	500	509	-1	TCACATCAAG
MA0156.2	FEV	3.540	0.801205227288518	69	78	-1	GCCGGACCTA
MA0900.1	HOXA2	3.535	0.810907491327639	438	447	-1	TCCAGTTATA
MA0801.1	MGA	3.532	0.808197949209465	387	394	1	AAGGGTGA
MA0814.1	TFAP2C(var.2)	3.531	0.804717752313491	766	776	1	AGTCCCGGGCA
MA0671.1	NFIX	3.531	0.835409298298304	1168	1176	1	GGCGCCCGG
MA0882.1	DLX6	3.531	0.805338692828323	1299	1306	-1	CAACTTAC
MA0470.1	E2F4	3.530	0.800711825307188	1186	1196	-1	GGCCGGGGACT
MA0599.1	KLF5	3.522	0.848057658003879	177	186	-1	TTCCCACCCG
MA0506.1	NRF1	3.514	0.820384332282875	1270	1280	1	GCGCATCCGAG
MA0738.1	HIC2	3.512	0.807481041315083	34	42	-1	TTGCACATG
MA0043.2	HLF	3.509	0.809962864212964	1266	1277	1	TCTTGCGCATCC
MA0724.1	VENTX	3.507	0.826586826039202	683	691	-1	ATCCTTTAG
MA0711.1	OTX1	3.507	0.830018950068102	744	751	1	TTAAGGCC
MA0738.1	HIC2	3.506	0.807347460858013	540	548	1	ATCCCATGT
MA0671.1	NFIX	3.505	0.834797191970206	894	902	1	CTCGGCAGA
MA0810.1	TFAP2A(var.2)	3.502	0.81071830862832	1025	1036	1	TGCCCCGCCCCG
MA0003.3	TFAP2A	3.498	0.810230864609792	1018	1028	1	CGCCCCCTGCC
MA0848.1	FOXO4	3.497	0.818720262844666	570	576	-1	ATACATA
MA0810.1	TFAP2A(var.2)	3.497	0.810640705752843	1088	1099	1	GGCCGCCGAGCG
MA0848.1	FOXO4	3.490	0.818581873564925	19	25	-1	GTGAATA
[truncated: 610 more rows]
